# Supplementary material for: Transfer learning enables the molecular transformer to predict regio- and stereoselective reactions on carbohydrates
Source: Nat Commun. 2020 Sep 25;11:4874. doi: 10.1038/s41467-020-18671-7 (PMC7519051; doi:10.1038/s41467-020-18671-7)
Supplement: Supplementary file 2 — Source Data [file 41467_2020_18671_MOESM2_ESM.xlsx]

## Sheet: Figure 2a
	set	training weights	Accuracy
0	USPTO train	w1 w0	90.695
1	USPTO train	w1 w1	90.37
2	USPTO train	w9 w1	90.015
3	USPTO train	w4 w1	88.83
4	USPTO train	w1 w1	84.505
5	USPTO train	w1 w4	76.23
6	USPTO train	w0 w1	0.15
7	USPTO test	w1 w0	78.0207
8	USPTO test	w1 w1	78.0125
9	USPTO test	w9 w1	77.9283
10	USPTO test	w4 w1	77.6062
11	USPTO test	w1 w1	76.5756
12	USPTO test	w1 w4	72.5656
13	USPTO test	w0 w1	0.133778
14	CARBO train	w1 w0	42.0654
15	CARBO train	w1 w1	97.5109
16	CARBO train	w9 w1	98.1611
17	CARBO train	w4 w1	98.7605
18	CARBO train	w1 w1	98.9993
19	CARBO train	w1 w4	98.9891
20	CARBO train	w0 w1	98.9333
21	CARBO test	w1 w0	43.3136
22	CARBO test	w1 w1	70.217
23	CARBO test	w9 w1	71.1637
24	CARBO test	w4 w1	69.6252
25	CARBO test	w1 w1	68.8363
26	CARBO test	w1 w4	63.5897
27	CARBO test	w0 w1	30.4536

## Sheet: Figure 2b
	set	Number of carbo training examples	Accuracy
0	CARBO test	0	43.3136
1	CARBO test	100	43.3136
2	CARBO test	500	48.3235
3	CARBO test	1k	50.927
4	CARBO test	5k	62.3669
5	CARBO test	10k	66.5483
6	CARBO test	15k	68.9546
7	CARBO test	20k	71.1637

## Sheet: Figure 3a
	Accuracy	set	Training procedure
0	30.4536	CARBO test	CARBO only
1	43.3136	CARBO test	USPTO only
2	0	CARBO test	USPTO_MIT only
3	71.1637	CARBO test	USPTO w9 CARBO w1
4	70.3353	CARBO test	USPTO only + 20k fine-tuning
5	63.3531	CARBO test	USPTO_MIT + 20k fine-tuning
6	50.927	CARBO test	USPTO w9 CARBO 1k w1
7	50.9665	CARBO test	USPTO only + 1k fine-tuning

## Sheet: Figure 3b
	Accuracy	Training procedure	set
0	46.9799	USPTO only	CARBO time-split test
1	53.4793	USPTO only + 1k fine-tuning	CARBO time-split test
2	60.1554	USPTO only + 5k fine-tuning	CARBO time-split test
3	62.6634	USPTO only + 10k fine-tuning	CARBO time-split test
4	64.3589	USPTO only + 15k fine-tuning	CARBO time-split test
5	65.9838	USPTO only + 20k fine-tuning	CARBO time-split test

## Sheet: Figure 4 and 6
	rxn	processed_rxn	precursors	products	uspto_prediction	uspto_can_prediction	uspto_score	carbo_prediction	carbo_can_prediction	carbo_score	carbo_correct	uspto_correct
0	CC(=O)N[C@H]1[C@H](O[C@@H]2[C@@H](C)O[C@H](OP(=O)([O-])OP(=O)([O-])OCC[C@@H](C)CC/C=C(/C)CC/C=C(/C)CCC=C(C)C)[C@H](NC(C)=O)[C@H]2O)O[C@H](COC(C)=O)[C@@H](OC(C)=O)[C@@H]1OC(C)=O.CO.N.[NH4+].[NH4+]>>CC(=O)N[C@H]1[C@H](O[C@@H]2[C@@H](C)O[C@H](OP(=O)([O-])OP(=O)([O-])OCC[C@@H](C)CC/C=C(/C)CC/C=C(/C)CCC=C(C)C)[C@H](NC(C)=O)[C@H]2O)O[C@H](CO)[C@@H](O)[C@@H]1O	CC(=O)N[C@H]1[C@H](O[C@@H]2[C@@H](C)O[C@H](OP(=O)([O-])OP(=O)([O-])OCC[C@@H](C)CC/C=C(/C)CC/C=C(/C)CCC=C(C)C)[C@H](NC(C)=O)[C@H]2O)O[C@H](COC(C)=O)[C@@H](OC(C)=O)[C@@H]1OC(C)=O.CO.N.[NH4+].[NH4+]>>CC(=O)N[C@H]1[C@H](O[C@@H]2[C@@H](C)O[C@H](OP(=O)([O-])OP(=O)([O-])OCC[C@@H](C)CC/C=C(/C)CC/C=C(/C)CCC=C(C)C)[C@H](NC(C)=O)[C@H]2O)O[C@H](CO)[C@@H](O)[C@@H]1O	CC(=O)N[C@H]1[C@H](O[C@@H]2[C@@H](C)O[C@H](OP(=O)([O-])OP(=O)([O-])OCC[C@@H](C)CC/C=C(/C)CC/C=C(/C)CCC=C(C)C)[C@H](NC(C)=O)[C@H]2O)O[C@H](COC(C)=O)[C@@H](OC(C)=O)[C@@H]1OC(C)=O.CO.N.[NH4+].[NH4+]	CC(=O)N[C@H]1[C@H](O[C@@H]2[C@@H](C)O[C@H](OP(=O)([O-])OP(=O)([O-])OCC[C@@H](C)CC/C=C(/C)CC/C=C(/C)CCC=C(C)C)[C@H](NC(C)=O)[C@H]2O)O[C@H](CO)[C@@H](O)[C@@H]1O	CC(=O)N[C@H]1[C@H](O[C@@H]2[C@@H](C)O[C@H](OP(=O)([O-])OP(=O)([O-])OCC[C@@H](C)CC/C=C(/C)CC/C=C(/C)CCC=C(C)C)[C@H](NC(C)=O)[C@H]2O)O[C@H](COC(C)=O)[C@@H](OC(C)=O)[C@@H]1OC(C)=O	CC(=O)N[C@H]1[C@H](O[C@@H]2[C@@H](C)O[C@H](OP(=O)([O-])OP(=O)([O-])OCC[C@@H](C)CC/C=C(/C)CC/C=C(/C)CCC=C(C)C)[C@H](NC(C)=O)[C@H]2O)O[C@H](COC(C)=O)[C@@H](OC(C)=O)[C@@H]1OC(C)=O	0.318663	CC(=O)N[C@H]1[C@H](O[C@@H]2[C@@H](C)O[C@H](OP(=O)([O-])OP(=O)([O-])OCC[C@@H](C)CC/C=C(/C)CC/C=C(/C)CCC=C(C)C)[C@H](NC(C)=O)[C@H]2O)O[C@H](CO)[C@@H](O)[C@@H]1O	CC(=O)N[C@H]1[C@H](O[C@@H]2[C@@H](C)O[C@H](OP(=O)([O-])OP(=O)([O-])OCC[C@@H](C)CC/C=C(/C)CC/C=C(/C)CCC=C(C)C)[C@H](NC(C)=O)[C@H]2O)O[C@H](CO)[C@@H](O)[C@@H]1O	0.962464	TRUE	FALSE
1	O=C(O[C@H]1[C@H](OC(C)=O)[C@@H](NC(C)=O)[C@H](OC(C)=O)O[C@@H]1COC(C)=O)C.OCC2=CC=CC=C2.O=S(O[Yb](OS(=O)(C(F)(F)F)=O)OS(=O)(C(F)(F)F)=O)(C(F)(F)F)=O>>O=C(O[C@H]3[C@H](OC(C)=O)[C@@H](NC(C)=O)[C@H](OCC4=CC=CC=C4)O[C@@H]3COC(C)=O)C	CC(=O)N[C@H]1[C@H](OC(C)=O)O[C@H](COC(C)=O)[C@@H](OC(C)=O)[C@@H]1OC(C)=O.O=S(=O)(O[Yb](OS(=O)(=O)C(F)(F)F)OS(=O)(=O)C(F)(F)F)C(F)(F)F.OCc1ccccc1>>CC(=O)N[C@H]1[C@H](OCc2ccccc2)O[C@H](COC(C)=O)[C@@H](OC(C)=O)[C@@H]1OC(C)=O	CC(=O)N[C@H]1[C@H](OC(C)=O)O[C@H](COC(C)=O)[C@@H](OC(C)=O)[C@@H]1OC(C)=O.O=S(=O)(O[Yb](OS(=O)(=O)C(F)(F)F)OS(=O)(=O)C(F)(F)F)C(F)(F)F.OCc1ccccc1	CC(=O)N[C@H]1[C@H](OCc2ccccc2)O[C@H](COC(C)=O)[C@@H](OC(C)=O)[C@@H]1OC(C)=O	CC(=O)N[C@H]1[C@H](OCc2ccccc2)O[C@H](COC(C)=O)[C@@H](OC(C)=O)[C@@H]1OC(C)=O	CC(=O)N[C@H]1[C@H](OCc2ccccc2)O[C@H](COC(C)=O)[C@@H](OC(C)=O)[C@@H]1OC(C)=O	0.37961	CC(=O)N[C@H]1[C@H](OCc2ccccc2)O[C@H](COC(C)=O)[C@@H](OC(C)=O)[C@@H]1OC(C)=O	CC(=O)N[C@H]1[C@H](OCc2ccccc2)O[C@H](COC(C)=O)[C@@H](OC(C)=O)[C@@H]1OC(C)=O	0.996606	TRUE	TRUE
2	O=C(O[C@H]1[C@H](OC(C)=O)[C@@H](NC(C)=O)[C@H](OCC2=CC=CC=C2)O[C@@H]1COC(C)=O)C.[Na]OC.CO>>O[C@H]3[C@H](O)[C@@H](NC(C)=O)[C@H](OCC4=CC=CC=C4)O[C@@H]3CO	CC(=O)N[C@H]1[C@H](OCc2ccccc2)O[C@H](COC(C)=O)[C@@H](OC(C)=O)[C@@H]1OC(C)=O.CO.CO[Na]>>CC(=O)N[C@H]1[C@H](OCc2ccccc2)O[C@H](CO)[C@@H](O)[C@@H]1O	CC(=O)N[C@H]1[C@H](OCc2ccccc2)O[C@H](COC(C)=O)[C@@H](OC(C)=O)[C@@H]1OC(C)=O.CO.CO[Na]	CC(=O)N[C@H]1[C@H](OCc2ccccc2)O[C@H](CO)[C@@H](O)[C@@H]1O	CC(=O)N[C@H]1[C@H](OCc2ccccc2)O[C@H](CO)[C@@H](O)[C@@H]1O	CC(=O)N[C@H]1[C@H](OCc2ccccc2)O[C@H](CO)[C@@H](O)[C@@H]1O	0.786174	CC(=O)N[C@H]1[C@H](OCc2ccccc2)O[C@H](CO)[C@@H](O)[C@@H]1O	CC(=O)N[C@H]1[C@H](OCc2ccccc2)O[C@H](CO)[C@@H](O)[C@@H]1O	0.999908	TRUE	TRUE
3	O[C@H]1[C@H](O)[C@@H](NC(C)=O)[C@H](OCC2=CC=CC=C2)O[C@@H]1CO.II.P(C3=CC=CC=C3)(C4=CC=CC=C4)C5=CC=CC=C5.C6=NC=CN6>>O[C@H]7[C@H](O)[C@@H](NC(C)=O)[C@H](OCC8=CC=CC=C8)O[C@@H]7CI	CC(=O)N[C@H]1[C@H](OCc2ccccc2)O[C@H](CO)[C@@H](O)[C@@H]1O.II.c1c[nH]cn1.c1ccc(P(c2ccccc2)c2ccccc2)cc1>>CC(=O)N[C@H]1[C@H](OCc2ccccc2)O[C@H](CI)[C@@H](O)[C@@H]1O	CC(=O)N[C@H]1[C@H](OCc2ccccc2)O[C@H](CO)[C@@H](O)[C@@H]1O.II.c1c[nH]cn1.c1ccc(P(c2ccccc2)c2ccccc2)cc1	CC(=O)N[C@H]1[C@H](OCc2ccccc2)O[C@H](CI)[C@@H](O)[C@@H]1O	CC(=O)N[C@H]1[C@H](OCc2ccccc2)O[C@H](CI)[C@@H](O)[C@@H]1O	CC(=O)N[C@H]1[C@H](OCc2ccccc2)O[C@H](CI)[C@@H](O)[C@@H]1O	0.969603	CC(=O)N[C@H]1[C@H](OCc2ccccc2)O[C@H](CI)[C@@H](O)[C@@H]1O	CC(=O)N[C@H]1[C@H](OCc2ccccc2)O[C@H](CI)[C@@H](O)[C@@H]1O	0.923654	TRUE	TRUE
4	O[C@H]1[C@H](O)[C@@H](NC(C)=O)[C@H](OCC2=CC=CC=C2)O[C@@H]1CI.[H][H].[H]N([H])[H].[Pd]>>O[C@H]3[C@H](O)[C@@H](NC(C)=O)[C@H](OCC4=CC=CC=C4)O[C@@H]3C	CC(=O)N[C@H]1[C@H](OCc2ccccc2)O[C@H](CI)[C@@H](O)[C@@H]1O.N.[H][H].[Pd]>>CC(=O)N[C@H]1[C@H](OCc2ccccc2)O[C@H](C)[C@@H](O)[C@@H]1O	CC(=O)N[C@H]1[C@H](OCc2ccccc2)O[C@H](CI)[C@@H](O)[C@@H]1O.N.[H][H].[Pd]	CC(=O)N[C@H]1[C@H](OCc2ccccc2)O[C@H](C)[C@@H](O)[C@@H]1O	CC(=O)N[C@H]1[C@H](O)O[C@H](C)[C@@H](O)[C@@H]1O	CC(=O)N[C@H]1[C@H](O)O[C@H](C)[C@@H](O)[C@@H]1O	0.853061	CC(=O)N[C@H]1[C@H](O)O[C@H](C)[C@@H](O)[C@@H]1O	CC(=O)N[C@H]1[C@H](O)O[C@H](C)[C@@H](O)[C@@H]1O	0.954528	FALSE	FALSE
5	O=C(Cl)C1=CC=CC=C1.O[C@H]2[C@H](O)[C@@H](NC(C)=O)[C@H](OCC3=CC=CC=C3)O[C@@H]2C>>O[C@H]4[C@H](OC(C5=CC=CC=C5)=O)[C@@H](NC(C)=O)[C@H](OCC6=CC=CC=C6)O[C@@H]4C	CC(=O)N[C@H]1[C@H](OCc2ccccc2)O[C@H](C)[C@@H](O)[C@@H]1O.O=C(Cl)c1ccccc1>>CC(=O)N[C@H]1[C@H](OCc2ccccc2)O[C@H](C)[C@@H](O)[C@@H]1OC(=O)c1ccccc1	CC(=O)N[C@H]1[C@H](OCc2ccccc2)O[C@H](C)[C@@H](O)[C@@H]1O.O=C(Cl)c1ccccc1	CC(=O)N[C@H]1[C@H](OCc2ccccc2)O[C@H](C)[C@@H](O)[C@@H]1OC(=O)c1ccccc1	CC(=O)N[C@H]1[C@H](OCc2ccccc2)O[C@H](C)[C@@H](OC(=O)c2ccccc2)[C@@H]1OC(=O)c1ccccc1	CC(=O)N[C@H]1[C@H](OCc2ccccc2)O[C@H](C)[C@@H](OC(=O)c2ccccc2)[C@@H]1OC(=O)c1ccccc1	0.720174	CC(=O)N[C@H]1[C@H](OCc2ccccc2)O[C@H](C)[C@@H](O)[C@@H]1OC(=O)c1ccccc1	CC(=O)N[C@H]1[C@H](OCc2ccccc2)O[C@H](C)[C@@H](O)[C@@H]1OC(=O)c1ccccc1	0.700983	TRUE	FALSE
6	N=C(C(Cl)(Cl)Cl)O[C@@H]1[C@H](NC(OCC(Cl)(Cl)Cl)=O)[C@@H](OC(C)=O)[C@H](OC(C)=O)[C@@H](COC(C)=O)O1.O[C@H]2[C@H](OC(C3=CC=CC=C3)=O)[C@@H](NC(C)=O)[C@H](OCC4=CC=CC=C4)O[C@@H]2C.FB(F)F>>C[C@H]5O[C@@H](OCC6=CC=CC=C6)[C@H](NC(C)=O)[C@@H](OC(C7=CC=CC=C7)=O)[C@@H]5O[C@H]8[C@H](NC(OCC(Cl)(Cl)Cl)=O)[C@@H](OC(C)=O)[C@H](OC(C)=O)[C@@H](COC(C)=O)O8	CC(=O)N[C@H]1[C@H](OCc2ccccc2)O[C@H](C)[C@@H](O)[C@@H]1OC(=O)c1ccccc1.CC(=O)OC[C@H]1O[C@H](OC(=N)C(Cl)(Cl)Cl)[C@H](NC(=O)OCC(Cl)(Cl)Cl)[C@@H](OC(C)=O)[C@@H]1OC(C)=O.FB(F)F>>CC(=O)N[C@H]1[C@H](OCc2ccccc2)O[C@H](C)[C@@H](O[C@@H]2O[C@H](COC(C)=O)[C@@H](OC(C)=O)[C@H](OC(C)=O)[C@H]2NC(=O)OCC(Cl)(Cl)Cl)[C@@H]1OC(=O)c1ccccc1	CC(=O)N[C@H]1[C@H](OCc2ccccc2)O[C@H](C)[C@@H](O)[C@@H]1OC(=O)c1ccccc1.CC(=O)OC[C@H]1O[C@H](OC(=N)C(Cl)(Cl)Cl)[C@H](NC(=O)OCC(Cl)(Cl)Cl)[C@@H](OC(C)=O)[C@@H]1OC(C)=O.FB(F)F	CC(=O)N[C@H]1[C@H](OCc2ccccc2)O[C@H](C)[C@@H](O[C@@H]2O[C@H](COC(C)=O)[C@@H](OC(C)=O)[C@H](OC(C)=O)[C@H]2NC(=O)OCC(Cl)(Cl)Cl)[C@@H]1OC(=O)c1ccccc1	CC(=O)N[C@H]1[C@H](OCc2ccccc2)O[C@H](C)[C@@H](O[C@@H]2O[C@H](COC(C)=O)[C@@H](OC(=O)c3ccccc3)[C@H](OC(=O)c3ccccc3)[C@H]2NC(=O)OCC(Cl)(Cl)Cl)[C@@H]1OC(=O)c1ccccc1	CC(=O)N[C@H]1[C@H](OCc2ccccc2)O[C@H](C)[C@@H](O[C@@H]2O[C@H](COC(C)=O)[C@@H](OC(=O)c3ccccc3)[C@H](OC(=O)c3ccccc3)[C@H]2NC(=O)OCC(Cl)(Cl)Cl)[C@@H]1OC(=O)c1ccccc1	0.259725	CC(=O)N[C@H]1[C@H](OCc2ccccc2)O[C@H](C)[C@@H](O[C@@H]2O[C@H](COC(C)=O)[C@@H](OC(C)=O)[C@H](OC(C)=O)[C@H]2NC(=O)OCC(Cl)(Cl)Cl)[C@@H]1OC(=O)c1ccccc1	CC(=O)N[C@H]1[C@H](OCc2ccccc2)O[C@H](C)[C@@H](O[C@@H]2O[C@H](COC(C)=O)[C@@H](OC(C)=O)[C@H](OC(C)=O)[C@H]2NC(=O)OCC(Cl)(Cl)Cl)[C@@H]1OC(=O)c1ccccc1	0.998629	TRUE	FALSE
7	C[C@H]1O[C@@H](OCC2=CC=CC=C2)[C@H](NC(C)=O)[C@@H](OC(C3=CC=CC=C3)=O)[C@@H]1O[C@H]4[C@H](NC(OCC(Cl)(Cl)Cl)=O)[C@@H](OC(C)=O)[C@H](OC(C)=O)[C@@H](COC(C)=O)O4.OC(C)=O.O=C(OC(C)=O)C.[Zn]>>C[C@H]5O[C@@H](OCC6=CC=CC=C6)[C@H](NC(C)=O)[C@@H](OC(C7=CC=CC=C7)=O)[C@@H]5O[C@H]8[C@H](NC(C)=O)[C@@H](OC(C)=O)[C@H](OC(C)=O)[C@@H](COC(C)=O)O8	CC(=O)N[C@H]1[C@H](OCc2ccccc2)O[C@H](C)[C@@H](O[C@@H]2O[C@H](COC(C)=O)[C@@H](OC(C)=O)[C@H](OC(C)=O)[C@H]2NC(=O)OCC(Cl)(Cl)Cl)[C@@H]1OC(=O)c1ccccc1.CC(=O)O.CC(=O)OC(C)=O.[Zn]>>CC(=O)N[C@H]1[C@H](O[C@@H]2[C@@H](C)O[C@@H](OCc3ccccc3)[C@H](NC(C)=O)[C@H]2OC(=O)c2ccccc2)O[C@H](COC(C)=O)[C@@H](OC(C)=O)[C@@H]1OC(C)=O	CC(=O)N[C@H]1[C@H](OCc2ccccc2)O[C@H](C)[C@@H](O[C@@H]2O[C@H](COC(C)=O)[C@@H](OC(C)=O)[C@H](OC(C)=O)[C@H]2NC(=O)OCC(Cl)(Cl)Cl)[C@@H]1OC(=O)c1ccccc1.CC(=O)O.CC(=O)OC(C)=O.[Zn]	CC(=O)N[C@H]1[C@H](O[C@@H]2[C@@H](C)O[C@@H](OCc3ccccc3)[C@H](NC(C)=O)[C@H]2OC(=O)c2ccccc2)O[C@H](COC(C)=O)[C@@H](OC(C)=O)[C@@H]1OC(C)=O	CC(=O)N[C@H]1[C@H](OCc2ccccc2)O[C@H](C)[C@@H](O[C@@H]2O[C@H](COC(C)=O)[C@@H](OC(C)=O)[C@H](OC(C)=O)[C@H]2NC(C)=O)[C@@H]1OC(=O)c1ccccc1	CC(=O)N[C@H]1[C@H](O[C@@H]2[C@@H](C)O[C@@H](OCc3ccccc3)[C@H](NC(C)=O)[C@H]2OC(=O)c2ccccc2)O[C@H](COC(C)=O)[C@@H](OC(C)=O)[C@@H]1OC(C)=O	0.735307	CC(=O)N[C@H]1[C@H](OCc2ccccc2)O[C@H](C)[C@@H](O[C@@H]2O[C@H](COC(C)=O)[C@@H](OC(C)=O)[C@H](OC(C)=O)[C@H]2NC(C)=O)[C@@H]1OC(=O)c1ccccc1	CC(=O)N[C@H]1[C@H](O[C@@H]2[C@@H](C)O[C@@H](OCc3ccccc3)[C@H](NC(C)=O)[C@H]2OC(=O)c2ccccc2)O[C@H](COC(C)=O)[C@@H](OC(C)=O)[C@@H]1OC(C)=O	0.963146	TRUE	TRUE
8	C[C@H]1O[C@@H](OCC2=CC=CC=C2)[C@H](NC(C)=O)[C@@H](OC(C3=CC=CC=C3)=O)[C@@H]1O[C@H]4[C@H](NC(C)=O)[C@@H](OC(C)=O)[C@H](OC(C)=O)[C@@H](COC(C)=O)O4.[Na]OC.CO>>O[C@H]5[C@H](O)[C@@H](CO)O[C@@H](O[C@H]6[C@H](O)[C@@H](NC(C)=O)[C@H](OCC7=CC=CC=C7)O[C@@H]6C)[C@@H]5NC(C)=O	CC(=O)N[C@H]1[C@H](O[C@@H]2[C@@H](C)O[C@@H](OCc3ccccc3)[C@H](NC(C)=O)[C@H]2OC(=O)c2ccccc2)O[C@H](COC(C)=O)[C@@H](OC(C)=O)[C@@H]1OC(C)=O.CO.CO[Na]>>CC(=O)N[C@H]1[C@H](O[C@@H]2[C@@H](C)O[C@@H](OCc3ccccc3)[C@H](NC(C)=O)[C@H]2O)O[C@H](CO)[C@@H](O)[C@@H]1O	CC(=O)N[C@H]1[C@H](O[C@@H]2[C@@H](C)O[C@@H](OCc3ccccc3)[C@H](NC(C)=O)[C@H]2OC(=O)c2ccccc2)O[C@H](COC(C)=O)[C@@H](OC(C)=O)[C@@H]1OC(C)=O.CO.CO[Na]	CC(=O)N[C@H]1[C@H](O[C@@H]2[C@@H](C)O[C@@H](OCc3ccccc3)[C@H](NC(C)=O)[C@H]2O)O[C@H](CO)[C@@H](O)[C@@H]1O	CC(=O)N[C@H]1[C@H](O[C@@H]2[C@@H](C)O[C@@H](OCc3ccccc3)[C@H](NC(C)=O)[C@H]2OC(=O)c2ccccc2)O[C@H](CO)[C@@H](O)[C@@H]1O	CC(=O)N[C@H]1[C@H](O[C@@H]2[C@@H](C)O[C@@H](OCc3ccccc3)[C@H](NC(C)=O)[C@H]2OC(=O)c2ccccc2)O[C@H](CO)[C@@H](O)[C@@H]1O	0.370084	CC(=O)N[C@H]1[C@H](O[C@@H]2[C@@H](C)O[C@@H](OCc3ccccc3)[C@H](NC(C)=O)[C@H]2O)O[C@H](CO)[C@@H](O)[C@@H]1O	CC(=O)N[C@H]1[C@H](O[C@@H]2[C@@H](C)O[C@@H](OCc3ccccc3)[C@H](NC(C)=O)[C@H]2O)O[C@H](CO)[C@@H](O)[C@@H]1O	0.998726	TRUE	FALSE
9	O[C@H]1[C@H](O)[C@@H](CO)O[C@@H](O[C@H]2[C@H](O)[C@@H](NC(C)=O)[C@H](OCC3=CC=CC=C3)O[C@@H]2C)[C@@H]1NC(C)=O.O=C(OC(C)=O)C.NC4=CC=C(N(C)C)C=C4>>C[C@H]5O[C@@H](OCC6=CC=CC=C6)[C@H](NC(C)=O)[C@@H](OC(C)=O)[C@@H]5O[C@H]7[C@H](NC(C)=O)[C@@H](OC(C)=O)[C@H](OC(C)=O)[C@@H](COC(C)=O)O7	CC(=O)N[C@H]1[C@H](O[C@@H]2[C@@H](C)O[C@@H](OCc3ccccc3)[C@H](NC(C)=O)[C@H]2O)O[C@H](CO)[C@@H](O)[C@@H]1O.CC(=O)OC(C)=O.CN(C)c1ccc(N)cc1>>CC(=O)N[C@H]1[C@H](O[C@@H]2[C@@H](C)O[C@@H](OCc3ccccc3)[C@H](NC(C)=O)[C@H]2OC(C)=O)O[C@H](COC(C)=O)[C@@H](OC(C)=O)[C@@H]1OC(C)=O	CC(=O)N[C@H]1[C@H](O[C@@H]2[C@@H](C)O[C@@H](OCc3ccccc3)[C@H](NC(C)=O)[C@H]2O)O[C@H](CO)[C@@H](O)[C@@H]1O.CC(=O)OC(C)=O.CN(C)c1ccc(N)cc1	CC(=O)N[C@H]1[C@H](O[C@@H]2[C@@H](C)O[C@@H](OCc3ccccc3)[C@H](NC(C)=O)[C@H]2OC(C)=O)O[C@H](COC(C)=O)[C@@H](OC(C)=O)[C@@H]1OC(C)=O	CC(=O)N[C@H]1[C@H](O[C@@H]2[C@@H](C)O[C@@H](OCc3ccccc3)[C@H](NC(C)=O)[C@H]2OC(C)=O)O[C@H](CO)[C@@H](O)[C@@H]1O	CC(=O)N[C@H]1[C@H](O[C@@H]2[C@@H](C)O[C@@H](OCc3ccccc3)[C@H](NC(C)=O)[C@H]2OC(C)=O)O[C@H](CO)[C@@H](O)[C@@H]1O	0.561129	CC(=O)N[C@H]1[C@H](O[C@@H]2[C@@H](C)O[C@@H](OCc3ccccc3)[C@H](NC(C)=O)[C@H]2OC(C)=O)O[C@H](COC(C)=O)[C@@H](OC(C)=O)[C@@H]1OC(C)=O	CC(=O)N[C@H]1[C@H](O[C@@H]2[C@@H](C)O[C@@H](OCc3ccccc3)[C@H](NC(C)=O)[C@H]2OC(C)=O)O[C@H](COC(C)=O)[C@@H](OC(C)=O)[C@@H]1OC(C)=O	0.99391	TRUE	FALSE
10	C[C@H]1O[C@@H](OCC2=CC=CC=C2)[C@H](NC(C)=O)[C@@H](OC(C)=O)[C@@H]1O[C@H]3[C@H](NC(C)=O)[C@@H](OC(C)=O)[C@H](OC(C)=O)[C@@H](COC(C)=O)O3.[H][H].[Pd].C4CCCO4>>C[C@H]5OC(O)[C@H](NC(C)=O)[C@@H](OC(C)=O)[C@@H]5O[C@H]6[C@H](NC(C)=O)[C@@H](OC(C)=O)[C@H](OC(C)=O)[C@@H](COC(C)=O)O6	C1CCOC1.CC(=O)N[C@H]1[C@H](O[C@@H]2[C@@H](C)O[C@@H](OCc3ccccc3)[C@H](NC(C)=O)[C@H]2OC(C)=O)O[C@H](COC(C)=O)[C@@H](OC(C)=O)[C@@H]1OC(C)=O.[H][H].[Pd]>>CC(=O)N[C@H]1C(O)O[C@H](C)[C@@H](O[C@@H]2O[C@H](COC(C)=O)[C@@H](OC(C)=O)[C@H](OC(C)=O)[C@H]2NC(C)=O)[C@@H]1OC(C)=O	C1CCOC1.CC(=O)N[C@H]1[C@H](O[C@@H]2[C@@H](C)O[C@@H](OCc3ccccc3)[C@H](NC(C)=O)[C@H]2OC(C)=O)O[C@H](COC(C)=O)[C@@H](OC(C)=O)[C@@H]1OC(C)=O.[H][H].[Pd]	CC(=O)N[C@H]1C(O)O[C@H](C)[C@@H](O[C@@H]2O[C@H](COC(C)=O)[C@@H](OC(C)=O)[C@H](OC(C)=O)[C@H]2NC(C)=O)[C@@H]1OC(C)=O	CC(=O)N[C@H]1[C@H](O[C@@H]2[C@@H](C)O[C@@H](O)[C@H](NC(C)=O)[C@H]2OC(C)=O)O[C@H](COC(C)=O)[C@@H](OC(C)=O)[C@@H]1OC(C)=O	CC(=O)N[C@H]1[C@H](O[C@@H]2[C@@H](C)O[C@@H](O)[C@H](NC(C)=O)[C@H]2OC(C)=O)O[C@H](COC(C)=O)[C@@H](OC(C)=O)[C@@H]1OC(C)=O	0.97954	CC(=O)N[C@H]1[C@H](O)O[C@H](C)[C@@H](O[C@@H]2O[C@H](COC(C)=O)[C@@H](OC(C)=O)[C@H](OC(C)=O)[C@H]2NC(C)=O)[C@@H]1OC(C)=O	CC(=O)N[C@H]1[C@H](O[C@@H]2[C@@H](C)O[C@@H](O)[C@H](NC(C)=O)[C@H]2OC(C)=O)O[C@H](COC(C)=O)[C@@H](OC(C)=O)[C@@H]1OC(C)=O	0.735963	FALSE	FALSE
11	C[C@H]1OC(O)[C@H](NC(C)=O)[C@@H](OC(C)=O)[C@@H]1O[C@H]2[C@H](NC(C)=O)[C@@H](OC(C)=O)[C@H](OC(C)=O)[C@@H](COC(C)=O)O2.C[Si](C)(C)[N-][Si](C)(C)C.O=P(OP(OCC3=CC=CC=C3)(OCC4=CC=CC=C4)=O)(OCC5=CC=CC=C5)OCC6=CC=CC=C6.[Li+]>>C[C@H]7O[C@H](OP(OCC8=CC=CC=C8)(OCC9=CC=CC=C9)=O)[C@H](NC(C)=O)[C@@H](OC(C)=O)[C@@H]7O[C@H]%10[C@H](NC(C)=O)[C@@H](OC(C)=O)[C@H](OC(C)=O)[C@@H](COC(C)=O)O%10	CC(=O)N[C@H]1C(O)O[C@H](C)[C@@H](O[C@@H]2O[C@H](COC(C)=O)[C@@H](OC(C)=O)[C@H](OC(C)=O)[C@H]2NC(C)=O)[C@@H]1OC(C)=O.C[Si](C)(C)[N-][Si](C)(C)C.O=P(OCc1ccccc1)(OCc1ccccc1)OP(=O)(OCc1ccccc1)OCc1ccccc1.[Li+]>>CC(=O)N[C@H]1[C@H](O[C@@H]2[C@@H](C)O[C@H](OP(=O)(OCc3ccccc3)OCc3ccccc3)[C@H](NC(C)=O)[C@H]2OC(C)=O)O[C@H](COC(C)=O)[C@@H](OC(C)=O)[C@@H]1OC(C)=O	CC(=O)N[C@H]1C(O)O[C@H](C)[C@@H](O[C@@H]2O[C@H](COC(C)=O)[C@@H](OC(C)=O)[C@H](OC(C)=O)[C@H]2NC(C)=O)[C@@H]1OC(C)=O.C[Si](C)(C)[N-][Si](C)(C)C.O=P(OCc1ccccc1)(OCc1ccccc1)OP(=O)(OCc1ccccc1)OCc1ccccc1.[Li+]	CC(=O)N[C@H]1[C@H](O[C@@H]2[C@@H](C)O[C@H](OP(=O)(OCc3ccccc3)OCc3ccccc3)[C@H](NC(C)=O)[C@H]2OC(C)=O)O[C@H](COC(C)=O)[C@@H](OC(C)=O)[C@@H]1OC(C)=O	CC(=O)N[C@H]1C(OP(=O)(OCc2ccccc2)OCc2ccccc2)O[C@H](C)[C@@H](O[C@@H]2O[C@H](COC(C)=O)[C@@H](OC(C)=O)[C@H](OC(C)=O)[C@H]2NC(C)=O)[C@@H]1OC(C)=O	CC(=O)N[C@H]1C(OP(=O)(OCc2ccccc2)OCc2ccccc2)O[C@H](C)[C@@H](O[C@@H]2O[C@H](COC(C)=O)[C@@H](OC(C)=O)[C@H](OC(C)=O)[C@H]2NC(C)=O)[C@@H]1OC(C)=O	0.191641	CC(=O)N[C@H]1[C@H](O[C@@H]2[C@@H](C)O[C@H](OP(=O)(OCc3ccccc3)OCc3ccccc3)[C@H](NC(C)=O)[C@H]2OC(C)=O)O[C@H](COC(C)=O)[C@@H](OC(C)=O)[C@@H]1OC(C)=O	CC(=O)N[C@H]1[C@H](O[C@@H]2[C@@H](C)O[C@H](OP(=O)(OCc3ccccc3)OCc3ccccc3)[C@H](NC(C)=O)[C@H]2OC(C)=O)O[C@H](COC(C)=O)[C@@H](OC(C)=O)[C@@H]1OC(C)=O	0.516913	TRUE	FALSE
12	C[C@H]1O[C@H](OP(OCC2=CC=CC=C2)(OCC3=CC=CC=C3)=O)[C@H](NC(C)=O)[C@@H](OC(C)=O)[C@@H]1O[C@H]4[C@H](NC(C)=O)[C@@H](OC(C)=O)[C@H](OC(C)=O)[C@@H](COC(C)=O)O4.[H][H].CO.[Pd]>>C[C@H]5O[C@H](OP(O)(O)=O)[C@H](NC(C)=O)[C@@H](OC(C)=O)[C@@H]5O[C@H]6[C@H](NC(C)=O)[C@@H](OC(C)=O)[C@H](OC(C)=O)[C@@H](COC(C)=O)O6	CC(=O)N[C@H]1[C@H](O[C@@H]2[C@@H](C)O[C@H](OP(=O)(OCc3ccccc3)OCc3ccccc3)[C@H](NC(C)=O)[C@H]2OC(C)=O)O[C@H](COC(C)=O)[C@@H](OC(C)=O)[C@@H]1OC(C)=O.CO.[H][H].[Pd]>>CC(=O)N[C@H]1[C@H](O[C@@H]2[C@@H](C)O[C@H](OP(=O)(O)O)[C@H](NC(C)=O)[C@H]2OC(C)=O)O[C@H](COC(C)=O)[C@@H](OC(C)=O)[C@@H]1OC(C)=O	CC(=O)N[C@H]1[C@H](O[C@@H]2[C@@H](C)O[C@H](OP(=O)(OCc3ccccc3)OCc3ccccc3)[C@H](NC(C)=O)[C@H]2OC(C)=O)O[C@H](COC(C)=O)[C@@H](OC(C)=O)[C@@H]1OC(C)=O.CO.[H][H].[Pd]	CC(=O)N[C@H]1[C@H](O[C@@H]2[C@@H](C)O[C@H](OP(=O)(O)O)[C@H](NC(C)=O)[C@H]2OC(C)=O)O[C@H](COC(C)=O)[C@@H](OC(C)=O)[C@@H]1OC(C)=O	CC(=O)N[C@H]1[C@H](O[C@@H]2[C@@H](C)O[C@H](OP(=O)(O)O)[C@H](NC(C)=O)[C@H]2OC(C)=O)O[C@H](COC(C)=O)[C@@H](OC(C)=O)[C@@H]1OC(C)=O	CC(=O)N[C@H]1[C@H](O[C@@H]2[C@@H](C)O[C@H](OP(=O)(O)O)[C@H](NC(C)=O)[C@H]2OC(C)=O)O[C@H](COC(C)=O)[C@@H](OC(C)=O)[C@@H]1OC(C)=O	0.977582	CC(=O)N[C@H]1[C@@H](OP(=O)(O)O)O[C@H](C)[C@@H](O[C@@H]2O[C@H](COC(C)=O)[C@@H](OC(C)=O)[C@H](OC(C)=O)[C@H]2NC(C)=O)[C@@H]1OC(C)=O	CC(=O)N[C@H]1[C@H](O[C@@H]2[C@@H](C)O[C@H](OP(=O)(O)O)[C@H](NC(C)=O)[C@H]2OC(C)=O)O[C@H](COC(C)=O)[C@@H](OC(C)=O)[C@@H]1OC(C)=O	0.531082	TRUE	TRUE
13	C[C@H]1O[C@H](OP(O)(O)=O)[C@H](NC(C)=O)[C@@H](OC(C)=O)[C@@H]1O[C@H]2[C@H](NC(C)=O)[C@@H](OC(C)=O)[C@H](OC(C)=O)[C@@H](COC(C)=O)O2.O=P([O-])(N3C=NC=C3)OCCC(C)CC/C=C(C)\CC/C=C(CC/C=C(C)/C)/C.[NH4+]>>O=P([O-])(OP(O[C@@H]4[C@H](NC(C)=O)[C@@H](O)[C@H](O[C@H]5[C@H](NC(C)=O)[C@@H](OC(C)=O)[C@H](OC(C)=O)[C@@H](COC(C)=O)O5)[C@@H](C)O4)([O-])=O)OCC[C@@H](C)CC/C=C(C)\CC/C=C(C)\CC/C=C(C)\C.[NH4+].[NH4+]	CC(=O)N[C@H]1[C@H](O[C@@H]2[C@@H](C)O[C@H](OP(=O)(O)O)[C@H](NC(C)=O)[C@H]2OC(C)=O)O[C@H](COC(C)=O)[C@@H](OC(C)=O)[C@@H]1OC(C)=O.CC(C)=CCC/C(C)=C\CC/C(C)=C\CCC(C)CCOP(=O)([O-])n1ccnc1.[NH4+]>>CC(=O)N[C@H]1[C@H](O[C@@H]2[C@@H](C)O[C@H](OP(=O)([O-])OP(=O)([O-])OCC[C@@H](C)CC/C=C(/C)CC/C=C(/C)CCC=C(C)C)[C@H](NC(C)=O)[C@H]2O)O[C@H](COC(C)=O)[C@@H](OC(C)=O)[C@@H]1OC(C)=O.[NH4+].[NH4+]	CC(=O)N[C@H]1[C@H](O[C@@H]2[C@@H](C)O[C@H](OP(=O)(O)O)[C@H](NC(C)=O)[C@H]2OC(C)=O)O[C@H](COC(C)=O)[C@@H](OC(C)=O)[C@@H]1OC(C)=O.CC(C)=CCC/C(C)=C\CC/C(C)=C\CCC(C)CCOP(=O)([O-])n1ccnc1.[NH4+]	CC(=O)N[C@H]1[C@H](O[C@@H]2[C@@H](C)O[C@H](OP(=O)([O-])OP(=O)([O-])OCC[C@@H](C)CC/C=C(/C)CC/C=C(/C)CCC=C(C)C)[C@H](NC(C)=O)[C@H]2O)O[C@H](COC(C)=O)[C@@H](OC(C)=O)[C@@H]1OC(C)=O.[NH4+].[NH4+]	CC(=O)N[C@H]1[C@H](O[C@@H]2[C@@H](C)O[C@H](OP(=O)(O)OP(=O)(O)O[C@H](/C=C(\C)CCC=C(C)C)[C@H](NC(C)=O)[C@H]2OC(C)=O)O[C@H](COC(C)=O)[C@@H](OC(C)=O)[C@@H]1OC(C)=O		0.160311	CC(=O)N[C@H]1[C@H](O[C@@H]2[C@@H](C)O[C@H](OP(=O)(O)OP(=O)(O)OCCC(C)CC/C=C(\C)CCC=C(C)C)[C@H](NC(C)=O)[C@H]2OC(C)=O)O[C@H](COC(C)=O)[C@@H](OC(C)=O)[C@@H]1OC(C)=O	CC(=O)N[C@H]1[C@H](O[C@@H]2[C@@H](C)O[C@H](OP(=O)(O)OP(=O)(O)OCCC(C)CC/C=C(\C)CCC=C(C)C)[C@H](NC(C)=O)[C@H]2OC(C)=O)O[C@H](COC(C)=O)[C@@H](OC(C)=O)[C@@H]1OC(C)=O	0.721641	FALSE	FALSE
14	C[C@H]1O[C@@H](SC2=CC=CC=C2)[C@@H](O)[C@@H](O)[C@@H]1O.CCCC[Sn](CCCC)=O.BrCC3=CC4=CC=CC=C4C=C3.CCCC[N+](CCCC)(CCCC)CCCC>>C[C@H]5O[C@@H](SC6=CC=CC=C6)[C@@H](O)[C@@H](OCC7=CC(C=CC=C8)=C8C=C7)[C@@H]5O	BrCc1ccc2ccccc2c1.CCCC[N+](CCCC)(CCCC)CCCC.CCCC[Sn](=O)CCCC.C[C@H]1O[C@@H](Sc2ccccc2)[C@@H](O)[C@@H](O)[C@@H]1O>>C[C@H]1O[C@@H](Sc2ccccc2)[C@@H](O)[C@@H](OCc2ccc3ccccc3c2)[C@@H]1O	BrCc1ccc2ccccc2c1.CCCC[N+](CCCC)(CCCC)CCCC.CCCC[Sn](=O)CCCC.C[C@H]1O[C@@H](Sc2ccccc2)[C@@H](O)[C@@H](O)[C@@H]1O	C[C@H]1O[C@@H](Sc2ccccc2)[C@@H](O)[C@@H](OCc2ccc3ccccc3c2)[C@@H]1O	C[C@H]1O[C@@H](Sc2ccccc2)[C@@H](OCc2ccc3ccccc3c2)[C@@H](OCc2ccc3ccccc3c2)[C@@H]1OCc1ccc2ccccc2c1	C[C@H]1O[C@@H](Sc2ccccc2)[C@@H](OCc2ccc3ccccc3c2)[C@@H](OCc2ccc3ccccc3c2)[C@@H]1OCc1ccc2ccccc2c1	0.48601	C[C@H]1O[C@@H](Sc2ccccc2)[C@@H](O)[C@@H](OCc2ccc3ccccc3c2)[C@@H]1O	C[C@H]1O[C@@H](Sc2ccccc2)[C@@H](O)[C@@H](OCc2ccc3ccccc3c2)[C@@H]1O	0.8826	TRUE	FALSE
15	C[C@H]1O[C@@H](SC2=CC=CC=C2)[C@@H](O)[C@@H](OCC3=CC(C=CC=C4)=C4C=C3)[C@@H]1O.O=S(OS(=O)(C(F)(F)F)=O)(C(F)(F)F)=O.C5=CN=CC=C5>>C[C@H]6O[C@@H](SC7=CC=CC=C7)[C@@H](OS(=O)(C(F)(F)F)=O)[C@@H](OCC8=CC(C=CC=C9)=C9C=C8)[C@@H]6OS(=O)(C(F)(F)F)=O	C[C@H]1O[C@@H](Sc2ccccc2)[C@@H](O)[C@@H](OCc2ccc3ccccc3c2)[C@@H]1O.O=S(=O)(OS(=O)(=O)C(F)(F)F)C(F)(F)F.c1ccncc1>>C[C@H]1O[C@@H](Sc2ccccc2)[C@@H](OS(=O)(=O)C(F)(F)F)[C@@H](OCc2ccc3ccccc3c2)[C@@H]1OS(=O)(=O)C(F)(F)F	C[C@H]1O[C@@H](Sc2ccccc2)[C@@H](O)[C@@H](OCc2ccc3ccccc3c2)[C@@H]1O.O=S(=O)(OS(=O)(=O)C(F)(F)F)C(F)(F)F.c1ccncc1	C[C@H]1O[C@@H](Sc2ccccc2)[C@@H](OS(=O)(=O)C(F)(F)F)[C@@H](OCc2ccc3ccccc3c2)[C@@H]1OS(=O)(=O)C(F)(F)F	C[C@H]1O[C@@H](Sc2ccccc2)[C@@H](OS(=O)(=O)C(F)(F)F)[C@@H](OCc2ccc3ccccc3c2)[C@@H]1OS(=O)(=O)C(F)(F)F	C[C@H]1O[C@@H](Sc2ccccc2)[C@@H](OS(=O)(=O)C(F)(F)F)[C@@H](OCc2ccc3ccccc3c2)[C@@H]1OS(=O)(=O)C(F)(F)F	0.775782	C[C@H]1O[C@@H](Sc2ccccc2)[C@@H](OS(=O)(=O)C(F)(F)F)[C@@H](OCc2ccc3ccccc3c2)[C@@H]1OS(=O)(=O)C(F)(F)F	C[C@H]1O[C@@H](Sc2ccccc2)[C@@H](OS(=O)(=O)C(F)(F)F)[C@@H](OCc2ccc3ccccc3c2)[C@@H]1OS(=O)(=O)C(F)(F)F	0.916731	TRUE	TRUE
16	C[C@H]1O[C@@H](SC2=CC=CC=C2)[C@@H](OS(=O)(C(F)(F)F)=O)[C@@H](OCC3=CC=C(C=CC=C4)C4=C3)[C@@H]1OS(=O)(C(F)(F)F)=O.CCCC[N+](CCCC)(CCCC)CCCC.[N-]=[N+]=[N-]>>C[C@H]5O[C@@H](SC6=CC=CC=C6)[C@H](N=[N+]=[N-])[C@@H](OCC7=CC=C(C=CC=C8)C8=C7)[C@@H]5OS(=O)(C(F)(F)F)=O	CCCC[N+](CCCC)(CCCC)CCCC.C[C@H]1O[C@@H](Sc2ccccc2)[C@@H](OS(=O)(=O)C(F)(F)F)[C@@H](OCc2ccc3ccccc3c2)[C@@H]1OS(=O)(=O)C(F)(F)F.[N-]=[N+]=[N-]>>C[C@H]1O[C@@H](Sc2ccccc2)[C@H](N=[N+]=[N-])[C@@H](OCc2ccc3ccccc3c2)[C@@H]1OS(=O)(=O)C(F)(F)F	CCCC[N+](CCCC)(CCCC)CCCC.C[C@H]1O[C@@H](Sc2ccccc2)[C@@H](OS(=O)(=O)C(F)(F)F)[C@@H](OCc2ccc3ccccc3c2)[C@@H]1OS(=O)(=O)C(F)(F)F.[N-]=[N+]=[N-]	C[C@H]1O[C@@H](Sc2ccccc2)[C@H](N=[N+]=[N-])[C@@H](OCc2ccc3ccccc3c2)[C@@H]1OS(=O)(=O)C(F)(F)F	C[C@H]1O[C@@H](Sc2ccccc2)[C@H](N=[N+]=[N-])[C@@H](OCc2ccc3ccccc3c2)[C@@H]1OS(=O)(=O)C(F)(F)F	C[C@H]1O[C@@H](Sc2ccccc2)[C@H](N=[N+]=[N-])[C@@H](OCc2ccc3ccccc3c2)[C@@H]1OS(=O)(=O)C(F)(F)F	0.888989	C[C@H]1O[C@@H](Sc2ccccc2)[C@H](N=[N+]=[N-])[C@@H](OCc2ccc3ccccc3c2)[C@H]1N=[N+]=[N-]	C[C@H]1O[C@@H](Sc2ccccc2)[C@H](N=[N+]=[N-])[C@@H](OCc2ccc3ccccc3c2)[C@H]1N=[N+]=[N-]	0.98772	FALSE	TRUE
17	C[C@H]1O[C@@H](SC2=CC=CC=C2)[C@H](N=[N+]=[N-])[C@@H](OCC3=CC=C(C=CC=C4)C4=C3)[C@@H]1OS(=O)(C(F)(F)F)=O.[O-]N=O.CCCC[N+](CCCC)(CCCC)CCCC>>C[C@H]5O[C@@H](SC6=CC=CC=C6)[C@H](N=[N+]=[N-])[C@@H](OCC7=CC=C(C=CC=C8)C8=C7)[C@H]5O	CCCC[N+](CCCC)(CCCC)CCCC.C[C@H]1O[C@@H](Sc2ccccc2)[C@H](N=[N+]=[N-])[C@@H](OCc2ccc3ccccc3c2)[C@@H]1OS(=O)(=O)C(F)(F)F.O=N[O-]>>C[C@H]1O[C@@H](Sc2ccccc2)[C@H](N=[N+]=[N-])[C@@H](OCc2ccc3ccccc3c2)[C@H]1O	CCCC[N+](CCCC)(CCCC)CCCC.C[C@H]1O[C@@H](Sc2ccccc2)[C@H](N=[N+]=[N-])[C@@H](OCc2ccc3ccccc3c2)[C@@H]1OS(=O)(=O)C(F)(F)F.O=N[O-]	C[C@H]1O[C@@H](Sc2ccccc2)[C@H](N=[N+]=[N-])[C@@H](OCc2ccc3ccccc3c2)[C@H]1O	C[C@H]1O[C@@H](Sc2ccccc2)[C@H](N=[N+]=[N-])[C@@H](OCc2ccc3ccccc3c2)[C@H]1OS(=O)(=O)C(F)(F)F	C[C@H]1O[C@@H](Sc2ccccc2)[C@H](N=[N+]=[N-])[C@@H](OCc2ccc3ccccc3c2)[C@H]1OS(=O)(=O)C(F)(F)F	0.289047	C[C@H]1O[C@@H](Sc2ccccc2)[C@H](N=[N+]=[N-])[C@@H](OCc2ccc3ccccc3c2)[C@H]1O	C[C@H]1O[C@@H](Sc2ccccc2)[C@H](N=[N+]=[N-])[C@@H](OCc2ccc3ccccc3c2)[C@H]1O	0.998986	TRUE	FALSE
18	C[C@H]1O[C@@H](SC2=CC=CC=C2)[C@H](N=[N+]=[N-])[C@@H](OCC3=CC=C(C=CC=C4)C4=C3)[C@H]1O.BrCC5=CC=CC=C5.[Na][H]>>C[C@H]6O[C@@H](SC7=CC=CC=C7)[C@H](N=[N+]=[N-])[C@@H](OCC8=CC=C(C=CC=C9)C9=C8)[C@H]6OCC%10=CC=CC=C%10	BrCc1ccccc1.C[C@H]1O[C@@H](Sc2ccccc2)[C@H](N=[N+]=[N-])[C@@H](OCc2ccc3ccccc3c2)[C@H]1O.[NaH]>>C[C@H]1O[C@@H](Sc2ccccc2)[C@H](N=[N+]=[N-])[C@@H](OCc2ccc3ccccc3c2)[C@H]1OCc1ccccc1	BrCc1ccccc1.C[C@H]1O[C@@H](Sc2ccccc2)[C@H](N=[N+]=[N-])[C@@H](OCc2ccc3ccccc3c2)[C@H]1O.[NaH]	C[C@H]1O[C@@H](Sc2ccccc2)[C@H](N=[N+]=[N-])[C@@H](OCc2ccc3ccccc3c2)[C@H]1OCc1ccccc1	C[C@H]1O[C@@H](Sc2ccccc2)[C@H](N=[N+]=[N-])[C@@H](OCc2ccc3ccccc3c2)[C@H]1OCc1ccccc1	C[C@H]1O[C@@H](Sc2ccccc2)[C@H](N=[N+]=[N-])[C@@H](OCc2ccc3ccccc3c2)[C@H]1OCc1ccccc1	0.97473	C[C@H]1O[C@@H](Sc2ccccc2)[C@H](N=[N+]=[N-])[C@@H](OCc2ccc3ccccc3c2)[C@H]1OCc1ccccc1	C[C@H]1O[C@@H](Sc2ccccc2)[C@H](N=[N+]=[N-])[C@@H](OCc2ccc3ccccc3c2)[C@H]1OCc1ccccc1	0.997641	TRUE	TRUE
19	C[C@H]1O[C@@H](SC2=CC=CC=C2)[C@H](N=[N+]=[N-])[C@@H](OCC3=CC=C(C=CC=C4)C4=C3)[C@H]1OCC5=CC=CC=C5.CC(O)=O.[Zn].C6CCCO6>>C[C@H]7O[C@@H](SC8=CC=CC=C8)[C@H](N)[C@@H](OCC9=CC=C(C=CC=C%10)C%10=C9)[C@H]7OCC%11=CC=CC=C%11	C1CCOC1.CC(=O)O.C[C@H]1O[C@@H](Sc2ccccc2)[C@H](N=[N+]=[N-])[C@@H](OCc2ccc3ccccc3c2)[C@H]1OCc1ccccc1.[Zn]>>C[C@H]1O[C@@H](Sc2ccccc2)[C@H](N)[C@@H](OCc2ccc3ccccc3c2)[C@H]1OCc1ccccc1	C1CCOC1.CC(=O)O.C[C@H]1O[C@@H](Sc2ccccc2)[C@H](N=[N+]=[N-])[C@@H](OCc2ccc3ccccc3c2)[C@H]1OCc1ccccc1.[Zn]	C[C@H]1O[C@@H](Sc2ccccc2)[C@H](N)[C@@H](OCc2ccc3ccccc3c2)[C@H]1OCc1ccccc1	C[C@H]1O[C@@H](Sc2ccccc2)[C@H](N)[C@@H](OCc2ccc3ccccc3c2)[C@H]1OCc1ccccc1	C[C@H]1O[C@@H](Sc2ccccc2)[C@H](N)[C@@H](OCc2ccc3ccccc3c2)[C@H]1OCc1ccccc1	0.98658	C[C@H]1O[C@@H](Sc2ccccc2)[C@H](N)[C@@H](OCc2ccc3ccccc3c2)[C@H]1OCc1ccccc1	C[C@H]1O[C@@H](Sc2ccccc2)[C@H](N)[C@@H](OCc2ccc3ccccc3c2)[C@H]1OCc1ccccc1	0.981523	TRUE	TRUE
20	C[C@H]1O[C@@H](SC2=CC=CC=C2)[C@H](N)[C@@H](OCC3=CC=C(C=CC=C4)C4=C3)[C@H]1OCC5=CC=CC=C5.ClC(C(Cl)(Cl)Cl)=O.C6CCCO6>>C[C@H]7O[C@@H](SC8=CC=CC=C8)[C@H](NC(C(Cl)(Cl)Cl)=O)[C@@H](OCC9=CC=C(C=CC=C%10)C%10=C9)[C@H]7OCC%11=CC=CC=C%11	C1CCOC1.C[C@H]1O[C@@H](Sc2ccccc2)[C@H](N)[C@@H](OCc2ccc3ccccc3c2)[C@H]1OCc1ccccc1.O=C(Cl)C(Cl)(Cl)Cl>>C[C@H]1O[C@@H](Sc2ccccc2)[C@H](NC(=O)C(Cl)(Cl)Cl)[C@@H](OCc2ccc3ccccc3c2)[C@H]1OCc1ccccc1	C1CCOC1.C[C@H]1O[C@@H](Sc2ccccc2)[C@H](N)[C@@H](OCc2ccc3ccccc3c2)[C@H]1OCc1ccccc1.O=C(Cl)C(Cl)(Cl)Cl	C[C@H]1O[C@@H](Sc2ccccc2)[C@H](NC(=O)C(Cl)(Cl)Cl)[C@@H](OCc2ccc3ccccc3c2)[C@H]1OCc1ccccc1	C[C@H]1O[C@@H](Sc2ccccc2)[C@H](NC(=O)C(Cl)(Cl)Cl)[C@@H](OCc2ccc3ccccc3c2)[C@H]1OCc1ccccc1	C[C@H]1O[C@@H](Sc2ccccc2)[C@H](NC(=O)C(Cl)(Cl)Cl)[C@@H](OCc2ccc3ccccc3c2)[C@H]1OCc1ccccc1	0.9863	C[C@H]1O[C@@H](Sc2ccccc2)[C@H](NC(=O)C(Cl)(Cl)Cl)[C@@H](OCc2ccc3ccccc3c2)[C@H]1OCc1ccccc1	C[C@H]1O[C@@H](Sc2ccccc2)[C@H](NC(=O)C(Cl)(Cl)Cl)[C@@H](OCc2ccc3ccccc3c2)[C@H]1OCc1ccccc1	0.999928	TRUE	TRUE
21	C[C@H]1O[C@@H](SC2=CC=CC=C2)[C@H](NC(C(Cl)(Cl)Cl)=O)[C@@H](OCC3=CC=C(C=CC=C4)C4=C3)[C@H]1OCC5=CC=CC=C5.IN(C(CC6)=[O])C6=O.O=S(O[Si](C)(C)C)(C(F)(F)F)=O.OCCCNC(OCC7=CC=CC=C7)=O>>C[C@H]8O[C@@H](OCCCNC(OCC9=CC=CC=C9)=O)[C@H](NC(C(Cl)(Cl)Cl)=O)[C@@H](OCC%10=CC=C(C=CC=C%11)C%11=C%10)[C@H]8OCC%12=CC=CC=C%12	C[C@H]1O[C@@H](Sc2ccccc2)[C@H](NC(=O)C(Cl)(Cl)Cl)[C@@H](OCc2ccc3ccccc3c2)[C@H]1OCc1ccccc1.C[Si](C)(C)OS(=O)(=O)C(F)(F)F.O=C(NCCCO)OCc1ccccc1.O=C1CCC(=O)N1I>>C[C@H]1O[C@@H](OCCCNC(=O)OCc2ccccc2)[C@H](NC(=O)C(Cl)(Cl)Cl)[C@@H](OCc2ccc3ccccc3c2)[C@H]1OCc1ccccc1	C[C@H]1O[C@@H](Sc2ccccc2)[C@H](NC(=O)C(Cl)(Cl)Cl)[C@@H](OCc2ccc3ccccc3c2)[C@H]1OCc1ccccc1.C[Si](C)(C)OS(=O)(=O)C(F)(F)F.O=C(NCCCO)OCc1ccccc1.O=C1CCC(=O)N1I	C[C@H]1O[C@@H](OCCCNC(=O)OCc2ccccc2)[C@H](NC(=O)C(Cl)(Cl)Cl)[C@@H](OCc2ccc3ccccc3c2)[C@H]1OCc1ccccc1	C[C@H]1O[C@@H](OCCCNC(=O)OCc2ccccc2)[C@H](NC(=O)C(Cl)(Cl)Cl)[C@@H](OCc2ccc3ccccc3c2)[C@H]1OCc1ccccc1	C[C@H]1O[C@@H](OCCCNC(=O)OCc2ccccc2)[C@H](NC(=O)C(Cl)(Cl)Cl)[C@@H](OCc2ccc3ccccc3c2)[C@H]1OCc1ccccc1	0.631477	C[C@H]1O[C@@H](OCCCNC(=O)OCc2ccccc2)[C@H](NC(=O)C(Cl)(Cl)Cl)[C@@H](OCc2ccc3ccccc3c2)[C@H]1OCc1ccccc1	C[C@H]1O[C@@H](OCCCNC(=O)OCc2ccccc2)[C@H](NC(=O)C(Cl)(Cl)Cl)[C@@H](OCc2ccc3ccccc3c2)[C@H]1OCc1ccccc1	0.7411	TRUE	TRUE
22	C[C@H]1O[C@@H](OCCCNC(OCC2=CC=CC=C2)=O)[C@H](NC(C(Cl)(Cl)Cl)=O)[C@@H](OCC3=CC=C(C=CC=C4)C4=C3)[C@H]1OCC5=CC=CC=C5.O=C(C(C#N)=C6C#N)C(Cl)=C(Cl)C6=O>>C[C@H]7O[C@@H](OCCCNC(OCC8=CC=CC=C8)=O)[C@H](NC(C(Cl)(Cl)Cl)=O)[C@@H](O)[C@H]7OCC9=CC=CC=C9	C[C@H]1O[C@@H](OCCCNC(=O)OCc2ccccc2)[C@H](NC(=O)C(Cl)(Cl)Cl)[C@@H](OCc2ccc3ccccc3c2)[C@H]1OCc1ccccc1.N#CC1=C(C#N)C(=O)C(Cl)=C(Cl)C1=O>>C[C@H]1O[C@@H](OCCCNC(=O)OCc2ccccc2)[C@H](NC(=O)C(Cl)(Cl)Cl)[C@@H](O)[C@H]1OCc1ccccc1	C[C@H]1O[C@@H](OCCCNC(=O)OCc2ccccc2)[C@H](NC(=O)C(Cl)(Cl)Cl)[C@@H](OCc2ccc3ccccc3c2)[C@H]1OCc1ccccc1.N#CC1=C(C#N)C(=O)C(Cl)=C(Cl)C1=O	C[C@H]1O[C@@H](OCCCNC(=O)OCc2ccccc2)[C@H](NC(=O)C(Cl)(Cl)Cl)[C@@H](O)[C@H]1OCc1ccccc1	C[C@H]1O[C@@H](OCCCNC(=O)OCc2ccccc2)[C@H](N)[C@@H](OCc2ccc3ccccc3c2)[C@H]1OCc1ccccc1	C[C@H]1O[C@@H](OCCCNC(=O)OCc2ccccc2)[C@H](N)[C@@H](OCc2ccc3ccccc3c2)[C@H]1OCc1ccccc1	0.693554	C[C@H]1O[C@H](OCCCNC(=O)OCc2ccccc2)[C@H](NC(=O)C(Cl)(Cl)Cl)[C@@H](O)[C@H]1OCc1ccccc1	C[C@H]1O[C@H](OCCCNC(=O)OCc2ccccc2)[C@H](NC(=O)C(Cl)(Cl)Cl)[C@@H](O)[C@H]1OCc1ccccc1	0.384456	FALSE	FALSE
23	CC(C)N(CC)CC.C[C@H]1[C@H](O)[C@@H](O)[C@@H](O)[C@@H](SC2=CC=CC=C2)O1.ClC(C3=CC=CC=C3)=O.C[Sn](Cl)(Cl)C>>C[C@H]4[C@H](O)[C@@H](OC(C5=CC=CC=C5)=O)[C@@H](O)[C@@H](SC6=CC=CC=C6)O4	CCN(CC)C(C)C.C[C@@H]1O[C@H](Sc2ccccc2)[C@H](O)[C@H](O)[C@H]1O.C[Sn](C)(Cl)Cl.O=C(Cl)c1ccccc1>>C[C@@H]1O[C@H](Sc2ccccc2)[C@H](O)[C@H](OC(=O)c2ccccc2)[C@H]1O	CCN(CC)C(C)C.C[C@@H]1O[C@H](Sc2ccccc2)[C@H](O)[C@H](O)[C@H]1O.C[Sn](C)(Cl)Cl.O=C(Cl)c1ccccc1	C[C@@H]1O[C@H](Sc2ccccc2)[C@H](O)[C@H](OC(=O)c2ccccc2)[C@H]1O	C[C@@H]1O[C@H](Sc2ccccc2)[C@H](OC(=O)c2ccccc2)[C@H](OC(=O)c2ccccc2)[C@H]1OC(=O)c1ccccc1	C[C@@H]1O[C@H](Sc2ccccc2)[C@H](OC(=O)c2ccccc2)[C@H](OC(=O)c2ccccc2)[C@H]1OC(=O)c1ccccc1	0.759871	C[C@@H]1O[C@H](Sc2ccccc2)[C@H](O)[C@H](OC(=O)c2ccccc2)[C@H]1O	C[C@@H]1O[C@H](Sc2ccccc2)[C@H](O)[C@H](OC(=O)c2ccccc2)[C@H]1O	0.440523	TRUE	FALSE
24	C[C@H]1[C@H](O)[C@@H](OC(C2=CC=CC=C2)=O)[C@@H](O)[C@@H](SC3=CC=CC=C3)O1.O=S(OS(=O)(C(F)(F)F)=O)(C(F)(F)F)=O.C4=CN=CC=C4>>C[C@H]5[C@H](OS(=O)(C(F)(F)F)=O)[C@@H](OC(C6=CC=CC=C6)=O)[C@@H](OS(=O)(C(F)(F)F)=O)[C@@H](SC7=CC=CC=C7)O5	C[C@@H]1O[C@H](Sc2ccccc2)[C@H](O)[C@H](OC(=O)c2ccccc2)[C@H]1O.O=S(=O)(OS(=O)(=O)C(F)(F)F)C(F)(F)F.c1ccncc1>>C[C@@H]1O[C@H](Sc2ccccc2)[C@H](OS(=O)(=O)C(F)(F)F)[C@H](OC(=O)c2ccccc2)[C@H]1OS(=O)(=O)C(F)(F)F	C[C@@H]1O[C@H](Sc2ccccc2)[C@H](O)[C@H](OC(=O)c2ccccc2)[C@H]1O.O=S(=O)(OS(=O)(=O)C(F)(F)F)C(F)(F)F.c1ccncc1	C[C@@H]1O[C@H](Sc2ccccc2)[C@H](OS(=O)(=O)C(F)(F)F)[C@H](OC(=O)c2ccccc2)[C@H]1OS(=O)(=O)C(F)(F)F	C[C@@H]1O[C@H](Sc2ccccc2)[C@H](O)[C@H](OC(=O)c2ccccc2)[C@H]1OS(=O)(=O)C(F)(F)F	C[C@@H]1O[C@H](Sc2ccccc2)[C@H](O)[C@H](OC(=O)c2ccccc2)[C@H]1OS(=O)(=O)C(F)(F)F	0.646204	C[C@@H]1O[C@H](Sc2ccccc2)[C@H](OS(=O)(=O)C(F)(F)F)[C@H](OC(=O)c2ccccc2)[C@H]1OS(=O)(=O)C(F)(F)F	C[C@@H]1O[C@H](Sc2ccccc2)[C@H](OS(=O)(=O)C(F)(F)F)[C@H](OC(=O)c2ccccc2)[C@H]1OS(=O)(=O)C(F)(F)F	0.888814	TRUE	FALSE
25	C[C@H]1[C@H](OS(=O)(C(F)(F)F)=O)[C@@H](OC(C2=CC=CC=C2)=O)[C@@H](OS(=O)(C(F)(F)F)=O)[C@@H](SC3=CC=CC=C3)O1.CCCC[N+](CCCC)(CCCC)CCCC.[N-]=[N+]=[N-]>>C[C@H]4[C@H](OS(=O)(C(F)(F)F)=O)[C@@H](OC(C5=CC=CC=C5)=O)[C@H](N=[N+]=[N-])[C@@H](SC6=CC=CC=C6)O4	CCCC[N+](CCCC)(CCCC)CCCC.C[C@@H]1O[C@H](Sc2ccccc2)[C@H](OS(=O)(=O)C(F)(F)F)[C@H](OC(=O)c2ccccc2)[C@H]1OS(=O)(=O)C(F)(F)F.[N-]=[N+]=[N-]>>C[C@@H]1O[C@H](Sc2ccccc2)[C@@H](N=[N+]=[N-])[C@H](OC(=O)c2ccccc2)[C@H]1OS(=O)(=O)C(F)(F)F	CCCC[N+](CCCC)(CCCC)CCCC.C[C@@H]1O[C@H](Sc2ccccc2)[C@H](OS(=O)(=O)C(F)(F)F)[C@H](OC(=O)c2ccccc2)[C@H]1OS(=O)(=O)C(F)(F)F.[N-]=[N+]=[N-]	C[C@@H]1O[C@H](Sc2ccccc2)[C@@H](N=[N+]=[N-])[C@H](OC(=O)c2ccccc2)[C@H]1OS(=O)(=O)C(F)(F)F	C[C@@H]1O[C@H](Sc2ccccc2)[C@@H](N=[N+]=[N-])[C@H](OC(=O)c2ccccc2)[C@H]1OS(=O)(=O)C(F)(F)F	C[C@@H]1O[C@H](Sc2ccccc2)[C@@H](N=[N+]=[N-])[C@H](OC(=O)c2ccccc2)[C@H]1OS(=O)(=O)C(F)(F)F	0.899098	C[C@@H]1O[C@H](Sc2ccccc2)[C@@H](N=[N+]=[N-])[C@H](OC(=O)c2ccccc2)[C@@H]1N=[N+]=[N-]	C[C@@H]1O[C@H](Sc2ccccc2)[C@@H](N=[N+]=[N-])[C@H](OC(=O)c2ccccc2)[C@@H]1N=[N+]=[N-]	0.998981	FALSE	TRUE
26	C[C@H]1[C@H](OS(=O)(C(F)(F)F)=O)[C@@H](OC(C2=CC=CC=C2)=O)[C@H](N=[N+]=[N-])[C@@H](SC3=CC=CC=C3)O1.[H]O[H]>>C[C@H]4[C@@H](OC(C5=CC=CC=C5)=O)[C@@H](O)[C@H](N=[N+]=[N-])[C@@H](SC6=CC=CC=C6)O4	C[C@@H]1O[C@H](Sc2ccccc2)[C@@H](N=[N+]=[N-])[C@H](OC(=O)c2ccccc2)[C@H]1OS(=O)(=O)C(F)(F)F.O>>C[C@@H]1O[C@H](Sc2ccccc2)[C@@H](N=[N+]=[N-])[C@H](O)[C@@H]1OC(=O)c1ccccc1	C[C@@H]1O[C@H](Sc2ccccc2)[C@@H](N=[N+]=[N-])[C@H](OC(=O)c2ccccc2)[C@H]1OS(=O)(=O)C(F)(F)F.O	C[C@@H]1O[C@H](Sc2ccccc2)[C@@H](N=[N+]=[N-])[C@H](O)[C@@H]1OC(=O)c1ccccc1	C[C@@H]1O[C@H](Sc2ccccc2)[C@@H](N=[N+]=[N-])[C@@H](O)[C@H]1OS(=O)(=O)C(F)(F)F	C[C@@H]1O[C@H](Sc2ccccc2)[C@@H](N=[N+]=[N-])[C@@H](O)[C@H]1OS(=O)(=O)C(F)(F)F	0.376116	C[C@@H]1O[C@H](Sc2ccccc2)[C@@H](N=[N+]=[N-])[C@H](O)[C@@H]1OC(=O)c1ccccc1	C[C@@H]1O[C@H](Sc2ccccc2)[C@@H](N=[N+]=[N-])[C@H](O)[C@@H]1OC(=O)c1ccccc1	0.99138	TRUE	FALSE
27	C[C@H]1[C@@H](OC(C2=CC=CC=C2)=O)[C@@H](O)[C@H](N=[N+]=[N-])[C@@H](SC3=CC=CC=C3)O1.C=CCBr.[H][Na]>>C[C@H]4[C@@H](OC(C5=CC=CC=C5)=O)[C@@H](OCC=C)[C@H](N=[N+]=[N-])[C@@H](SC6=CC=CC=C6)O4	C=CCBr.C[C@@H]1O[C@H](Sc2ccccc2)[C@@H](N=[N+]=[N-])[C@H](O)[C@@H]1OC(=O)c1ccccc1.[NaH]>>C=CCO[C@H]1[C@H](N=[N+]=[N-])[C@@H](Sc2ccccc2)O[C@@H](C)[C@H]1OC(=O)c1ccccc1	C=CCBr.C[C@@H]1O[C@H](Sc2ccccc2)[C@@H](N=[N+]=[N-])[C@H](O)[C@@H]1OC(=O)c1ccccc1.[NaH]	C=CCO[C@H]1[C@H](N=[N+]=[N-])[C@@H](Sc2ccccc2)O[C@@H](C)[C@H]1OC(=O)c1ccccc1	C=CCO[C@H]1[C@H](N=[N+]=[N-])[C@@H](Sc2ccccc2)O[C@@H](C)[C@H]1OC(=O)c1ccccc1	C=CCO[C@H]1[C@H](N=[N+]=[N-])[C@@H](Sc2ccccc2)O[C@@H](C)[C@H]1OC(=O)c1ccccc1	0.550359	C=CCO[C@H]1[C@H](N=[N+]=[N-])[C@@H](Sc2ccccc2)O[C@@H](C)[C@H]1OC(=O)c1ccccc1	C=CCO[C@H]1[C@H](N=[N+]=[N-])[C@@H](Sc2ccccc2)O[C@@H](C)[C@H]1OC(=O)c1ccccc1	0.734959	TRUE	TRUE
28	O[C@H]1[C@H]2[C@@H](CO[C@@H](C3=CC=CC=C3)O2)O[C@@H](SC4=CC=CC=C4)[C@@H]1O.CCCC[Sn](CCCC)=O.BrCC5=CC=CC=C5.CCCC[N+](CCCC)(CCCC)CCCC.[Br-]>>O[C@@H]6[C@@H](OCC7=CC=CC=C7)[C@H]8[C@@H](CO[C@@H](C9=CC=CC=C9)O8)O[C@H]6SC%10=CC=CC=C%10	BrCc1ccccc1.CCCC[N+](CCCC)(CCCC)CCCC.CCCC[Sn](=O)CCCC.O[C@H]1[C@H](Sc2ccccc2)O[C@@H]2CO[C@@H](c3ccccc3)O[C@H]2[C@@H]1O.[Br-]>>O[C@H]1[C@H](Sc2ccccc2)O[C@@H]2CO[C@@H](c3ccccc3)O[C@H]2[C@@H]1OCc1ccccc1	BrCc1ccccc1.CCCC[N+](CCCC)(CCCC)CCCC.CCCC[Sn](=O)CCCC.O[C@H]1[C@H](Sc2ccccc2)O[C@@H]2CO[C@@H](c3ccccc3)O[C@H]2[C@@H]1O.[Br-]	O[C@H]1[C@H](Sc2ccccc2)O[C@@H]2CO[C@@H](c3ccccc3)O[C@H]2[C@@H]1OCc1ccccc1	c1ccc(CO[C@H]2[C@H](O[C@@H]3CO[C@@H](c4ccccc4)O[C@H]3[C@@H]2OCc2ccccc2)cc1		0.145344	O[C@H]1[C@H](Sc2ccccc2)O[C@@H]2CO[C@@H](c3ccccc3)O[C@H]2[C@@H]1OCc1ccccc1	O[C@H]1[C@H](Sc2ccccc2)O[C@@H]2CO[C@@H](c3ccccc3)O[C@H]2[C@@H]1OCc1ccccc1	0.977801	TRUE	FALSE
29	O[C@@H]1[C@@H](OCC2=CC=CC=C2)[C@H]3[C@@H](CO[C@@H](C4=CC=CC=C4)O3)O[C@H]1SC5=CC=CC=C5.ClC(C6=CC=CC=C6)=O.C7=CN=CC=C7>>O=C(O[C@@H]8[C@@H](OCC9=CC=CC=C9)[C@H]%10[C@@H](CO[C@@H](C%11=CC=CC=C%11)O%10)O[C@H]8SC%12=CC=CC=C%12)C%13=CC=CC=C%13	O=C(Cl)c1ccccc1.O[C@H]1[C@H](Sc2ccccc2)O[C@@H]2CO[C@@H](c3ccccc3)O[C@H]2[C@@H]1OCc1ccccc1.c1ccncc1>>O=C(O[C@H]1[C@H](Sc2ccccc2)O[C@@H]2CO[C@@H](c3ccccc3)O[C@H]2[C@@H]1OCc1ccccc1)c1ccccc1	O=C(Cl)c1ccccc1.O[C@H]1[C@H](Sc2ccccc2)O[C@@H]2CO[C@@H](c3ccccc3)O[C@H]2[C@@H]1OCc1ccccc1.c1ccncc1	O=C(O[C@H]1[C@H](Sc2ccccc2)O[C@@H]2CO[C@@H](c3ccccc3)O[C@H]2[C@@H]1OCc1ccccc1)c1ccccc1	O=C(O[C@H]1[C@H](Sc2ccccc2)O[C@@H]2CO[C@@H](c3ccccc3)O[C@H]2[C@@H]1OCc1ccccc1)c1ccccc1	O=C(O[C@H]1[C@H](Sc2ccccc2)O[C@@H]2CO[C@@H](c3ccccc3)O[C@H]2[C@@H]1OCc1ccccc1)c1ccccc1	0.96183	O=C(O[C@H]1[C@H](Sc2ccccc2)O[C@@H]2CO[C@@H](c3ccccc3)O[C@H]2[C@@H]1OCc1ccccc1)c1ccccc1	O=C(O[C@H]1[C@H](Sc2ccccc2)O[C@@H]2CO[C@@H](c3ccccc3)O[C@H]2[C@@H]1OCc1ccccc1)c1ccccc1	0.859491	TRUE	TRUE
30	O=C(O[C@@H]1[C@@H](OCC2=CC=CC=C2)[C@H]3[C@@H](CO[C@@H](C4=CC=CC=C4)O3)O[C@H]1SC5=CC=CC=C5)C6=CC=CC=C6.CC[SiH](CC)CC.OC(C(F)(F)F)=O>>O[C@H]7[C@H](OCC8=CC=CC=C8)[C@@H](OC(C9=CC=CC=C9)=O)[C@H](SC%10=CC=CC=C%10)O[C@@H]7COCC%11=CC=CC=C%11	CC[SiH](CC)CC.O=C(O)C(F)(F)F.O=C(O[C@H]1[C@H](Sc2ccccc2)O[C@@H]2CO[C@@H](c3ccccc3)O[C@H]2[C@@H]1OCc1ccccc1)c1ccccc1>>O=C(O[C@H]1[C@H](Sc2ccccc2)O[C@H](COCc2ccccc2)[C@@H](O)[C@@H]1OCc1ccccc1)c1ccccc1	CC[SiH](CC)CC.O=C(O)C(F)(F)F.O=C(O[C@H]1[C@H](Sc2ccccc2)O[C@@H]2CO[C@@H](c3ccccc3)O[C@H]2[C@@H]1OCc1ccccc1)c1ccccc1	O=C(O[C@H]1[C@H](Sc2ccccc2)O[C@H](COCc2ccccc2)[C@@H](O)[C@@H]1OCc1ccccc1)c1ccccc1	O=C(O[C@H]1[C@H](Sc2ccccc2)O[C@@H](CO)[C@@H](O)[C@@H]1OCc1ccccc1)c1ccccc1	O=C(O[C@H]1[C@H](Sc2ccccc2)O[C@@H](CO)[C@@H](O)[C@@H]1OCc1ccccc1)c1ccccc1	0.461554	O=C(O[C@H]1[C@H](Sc2ccccc2)O[C@H](CO)[C@@H](O)[C@@H]1OCc1ccccc1)c1ccccc1	O=C(O[C@H]1[C@H](Sc2ccccc2)O[C@H](CO)[C@@H](O)[C@@H]1OCc1ccccc1)c1ccccc1	0.997927	FALSE	FALSE
31	O[C@H]1[C@H](OCC2=CC=CC=C2)[C@@H](OC(C3=CC=CC=C3)=O)[C@H](SC4=CC=CC=C4)O[C@@H]1COCC5=CC=CC=C5.BrCC6=CC=CC=C6.[Na][H].CC(N(C)C)=O>>O=C(O[C@@H]7[C@@H](OCC8=CC=CC=C8)[C@H](OCC9=CC=CC=C9)[C@@H](COCC%10=CC=CC=C%10)O[C@H]7SC%11=CC=CC=C%11)C%12=CC=CC=C%12	BrCc1ccccc1.CC(=O)N(C)C.O=C(O[C@H]1[C@H](Sc2ccccc2)O[C@H](COCc2ccccc2)[C@@H](O)[C@@H]1OCc1ccccc1)c1ccccc1.[NaH]>>O=C(O[C@H]1[C@H](Sc2ccccc2)O[C@H](COCc2ccccc2)[C@@H](OCc2ccccc2)[C@@H]1OCc1ccccc1)c1ccccc1	BrCc1ccccc1.CC(=O)N(C)C.O=C(O[C@H]1[C@H](Sc2ccccc2)O[C@H](COCc2ccccc2)[C@@H](O)[C@@H]1OCc1ccccc1)c1ccccc1.[NaH]	O=C(O[C@H]1[C@H](Sc2ccccc2)O[C@H](COCc2ccccc2)[C@@H](OCc2ccccc2)[C@@H]1OCc1ccccc1)c1ccccc1	O=C(O[C@H]1[C@H](Sc2ccccc2)O[C@H](COCc2ccccc2)[C@@H](OCc2ccccc2)[C@@H]1OCc1ccccc1)c1ccccc1	O=C(O[C@H]1[C@H](Sc2ccccc2)O[C@H](COCc2ccccc2)[C@@H](OCc2ccccc2)[C@@H]1OCc1ccccc1)c1ccccc1	0.895777	O=C(O[C@H]1[C@H](Sc2ccccc2)O[C@H](COCc2ccccc2)[C@@H](OCc2ccccc2)[C@@H]1OCc1ccccc1)c1ccccc1	O=C(O[C@H]1[C@H](Sc2ccccc2)O[C@H](COCc2ccccc2)[C@@H](OCc2ccccc2)[C@@H]1OCc1ccccc1)c1ccccc1	0.999933	TRUE	TRUE
32	C[C@H]1O[C@@H](OCCCNC(OCC2=CC=CC=C2)=O)[C@H](NC(C(Cl)(Cl)Cl)=O)[C@@H](O)[C@H]1OCC3=CC=CC=C3.C[C@H]4[C@@H](OC(C5=CC=CC=C5)=O)[C@@H](OCC=C)[C@H](N=[N+]=[N-])[C@@H](SC6=CC=CC=C6)O4.IN(C(CC7)=O)C7=O.O=S(O[Si](C)(C)C)(C(F)(F)F)=O>>C[C@H]8O[C@@H](OCCCNC(OCC9=CC=CC=C9)=O)[C@H](NC(C(Cl)(Cl)Cl)=O)[C@@H](O[C@H]%10[C@@H](N=[N+]=[N-])[C@H](OCC=C)[C@H](OC(C%11=CC=CC=C%11)=O)[C@H](C)O%10)[C@H]8OCC%12=CC=CC=C%12	C=CCO[C@H]1[C@H](N=[N+]=[N-])[C@@H](Sc2ccccc2)O[C@@H](C)[C@H]1OC(=O)c1ccccc1.C[C@H]1O[C@@H](OCCCNC(=O)OCc2ccccc2)[C@H](NC(=O)C(Cl)(Cl)Cl)[C@@H](O)[C@H]1OCc1ccccc1.C[Si](C)(C)OS(=O)(=O)C(F)(F)F.O=C1CCC(=O)N1I>>C=CCO[C@H]1[C@H](N=[N+]=[N-])[C@H](O[C@H]2[C@@H](OCc3ccccc3)[C@@H](C)O[C@@H](OCCCNC(=O)OCc3ccccc3)[C@@H]2NC(=O)C(Cl)(Cl)Cl)O[C@@H](C)[C@H]1OC(=O)c1ccccc1	C=CCO[C@H]1[C@H](N=[N+]=[N-])[C@@H](Sc2ccccc2)O[C@@H](C)[C@H]1OC(=O)c1ccccc1.C[C@H]1O[C@@H](OCCCNC(=O)OCc2ccccc2)[C@H](NC(=O)C(Cl)(Cl)Cl)[C@@H](O)[C@H]1OCc1ccccc1.C[Si](C)(C)OS(=O)(=O)C(F)(F)F.O=C1CCC(=O)N1I	C=CCO[C@H]1[C@H](N=[N+]=[N-])[C@H](O[C@H]2[C@@H](OCc3ccccc3)[C@@H](C)O[C@@H](OCCCNC(=O)OCc3ccccc3)[C@@H]2NC(=O)C(Cl)(Cl)Cl)O[C@@H](C)[C@H]1OC(=O)c1ccccc1	C[C@H]1O[C@H](OCCCNC(=O)OCc2ccccc2)[C@H](N=[N+]=[N-])[C@@H](O[C@@H]2O[C@H](C)[C@H](OCc3ccccc3)[C@H](O)[C@H]2NC(=O)C(Cl)(Cl)Cl)[C@H]1OC(=O)c1ccccc1	C[C@H]1O[C@H](OCCCNC(=O)OCc2ccccc2)[C@H](N=[N+]=[N-])[C@@H](O[C@@H]2O[C@H](C)[C@H](OCc3ccccc3)[C@H](O)[C@H]2NC(=O)C(Cl)(Cl)Cl)[C@H]1OC(=O)c1ccccc1	0.0851079	C[C@H]1O[C@@H](OCCCNC(=O)OCc2ccccc2)[C@H](NC(=O)C(Cl)(Cl)Cl)[C@@H](O[C@H]2O[C@H](C)[C@H](OC(=O)c3ccccc3)[C@H](C)O[C@H]2N=[N+]=[N-])[C@H]1OCc1ccccc1	C[C@@H]1O[C@@H](N=[N+]=[N-])[C@@H](O[C@H]2[C@@H](OCc3ccccc3)[C@@H](C)O[C@@H](OCCCNC(=O)OCc3ccccc3)[C@@H]2NC(=O)C(Cl)(Cl)Cl)O[C@H](C)[C@@H]1OC(=O)c1ccccc1	0.195977	FALSE	FALSE
33	C[C@H]1O[C@@H](OCCCNC(OCC2=CC=CC=C2)=O)[C@H](NC(C(Cl)(Cl)Cl)=O)[C@@H](O[C@H]3[C@@H](N=[N+]=[N-])[C@H](OCC=C)[C@H](OC(C4=CC=CC=C4)=O)[C@H](C)O3)[C@H]1OCC5=CC=CC=C5.Cl[Pd]Cl.CO>>C[C@H]6O[C@@H](OCCCNC(OCC7=CC=CC=C7)=O)[C@H](NC(C(Cl)(Cl)Cl)=O)[C@@H](O[C@H]8[C@@H](N=[N+]=[N-])[C@H](O)[C@H](OC(C9=CC=CC=C9)=O)[C@H](C)O8)[C@H]6OCC%10=CC=CC=C%10	C=CCO[C@H]1[C@H](N=[N+]=[N-])[C@H](O[C@H]2[C@@H](OCc3ccccc3)[C@@H](C)O[C@@H](OCCCNC(=O)OCc3ccccc3)[C@@H]2NC(=O)C(Cl)(Cl)Cl)O[C@@H](C)[C@H]1OC(=O)c1ccccc1.CO.Cl[Pd]Cl>>C[C@@H]1O[C@@H](O[C@H]2[C@@H](OCc3ccccc3)[C@@H](C)O[C@@H](OCCCNC(=O)OCc3ccccc3)[C@@H]2NC(=O)C(Cl)(Cl)Cl)[C@@H](N=[N+]=[N-])[C@H](O)[C@@H]1OC(=O)c1ccccc1	C=CCO[C@H]1[C@H](N=[N+]=[N-])[C@H](O[C@H]2[C@@H](OCc3ccccc3)[C@@H](C)O[C@@H](OCCCNC(=O)OCc3ccccc3)[C@@H]2NC(=O)C(Cl)(Cl)Cl)O[C@@H](C)[C@H]1OC(=O)c1ccccc1.CO.Cl[Pd]Cl	C[C@@H]1O[C@@H](O[C@H]2[C@@H](OCc3ccccc3)[C@@H](C)O[C@@H](OCCCNC(=O)OCc3ccccc3)[C@@H]2NC(=O)C(Cl)(Cl)Cl)[C@@H](N=[N+]=[N-])[C@H](O)[C@@H]1OC(=O)c1ccccc1	C=CCO[C@H]1[C@H](N)[C@H](O[C@H]2[C@@H](OCc3ccccc3)[C@@H](C)O[C@@H](OCCCN)[C@@H]2NC(=O)C(Cl)(Cl)Cl)O[C@@H](C)[C@H]1OC(=O)c1ccccc1	C=CCO[C@H]1[C@H](N)[C@H](O[C@H]2[C@@H](OCc3ccccc3)[C@@H](C)O[C@@H](OCCCN)[C@@H]2NC(=O)C(Cl)(Cl)Cl)O[C@@H](C)[C@H]1OC(=O)c1ccccc1	0.0897993	C[C@H]1O[C@@H](O[C@H]2[C@@H](OCc3ccccc3)[C@@H](C)O[C@@H](OCCCNC(=O)OCc3ccccc3)[C@@H]2NC(=O)C(Cl)(Cl)Cl)[C@H](N)[C@H](O)[C@@H]1OC(=O)c1ccccc1	C[C@H]1O[C@@H](O[C@H]2[C@@H](OCc3ccccc3)[C@@H](C)O[C@@H](OCCCNC(=O)OCc3ccccc3)[C@@H]2NC(=O)C(Cl)(Cl)Cl)[C@H](N)[C@H](O)[C@@H]1OC(=O)c1ccccc1	0.532359	FALSE	FALSE
34	C[C@H]1[C@@H](OC(C2=CC=CC=C2)=O)[C@@H](O)[C@H](N=[N+]=[N-])[C@@H](SC3=CC=CC=C3)O1.CC(Cl)=O.C4=CC=CC=N4>>C[C@H]5[C@@H](OC(C6=CC=CC=C6)=O)[C@@H](OC(C)=O)[C@H](N=[N+]=[N-])[C@@H](SC7=CC=CC=C7)O5	CC(=O)Cl.C[C@@H]1O[C@H](Sc2ccccc2)[C@@H](N=[N+]=[N-])[C@H](O)[C@@H]1OC(=O)c1ccccc1.c1ccncc1>>CC(=O)O[C@H]1[C@H](N=[N+]=[N-])[C@@H](Sc2ccccc2)O[C@@H](C)[C@H]1OC(=O)c1ccccc1	CC(=O)Cl.C[C@@H]1O[C@H](Sc2ccccc2)[C@@H](N=[N+]=[N-])[C@H](O)[C@@H]1OC(=O)c1ccccc1.c1ccncc1	CC(=O)O[C@H]1[C@H](N=[N+]=[N-])[C@@H](Sc2ccccc2)O[C@@H](C)[C@H]1OC(=O)c1ccccc1	CC(=O)O[C@H]1[C@H](N=[N+]=[N-])[C@@H](Sc2ccccc2)O[C@@H](C)[C@H]1OC(=O)c1ccccc1	CC(=O)O[C@H]1[C@H](N=[N+]=[N-])[C@@H](Sc2ccccc2)O[C@@H](C)[C@H]1OC(=O)c1ccccc1	0.64146	CC(=O)O[C@H]1[C@H](N=[N+]=[N-])[C@@H](Sc2ccccc2)O[C@@H](C)[C@H]1OC(=O)c1ccccc1	CC(=O)O[C@H]1[C@H](N=[N+]=[N-])[C@@H](Sc2ccccc2)O[C@@H](C)[C@H]1OC(=O)c1ccccc1	0.710309	TRUE	TRUE
35	C[C@H]1O[C@@H](OCCCNC(OCC2=CC=CC=C2)=O)[C@H](NC(C(Cl)(Cl)Cl)=O)[C@@H](O)[C@H]1OCC3=CC=CC=C3.IN(C(CC4)=O)C4=O.O=S(O[Si](C)(C)C)(C(F)(F)F)=O.C[C@H]5[C@@H](OC(C6=CC=CC=C6)=O)[C@@H](OC(C)=O)[C@H](N=[N+]=[N-])[C@@H](SC7=CC=CC=C7)O5>>C[C@H]8O[C@@H](OCCCNC(OCC9=CC=CC=C9)=O)[C@H](NC(C(Cl)(Cl)Cl)=O)[C@@H](O[C@H]%10[C@@H](N=[N+]=[N-])[C@H](OC(C)=O)[C@H](OC(C%11=CC=CC=C%11)=O)[C@H](C)O%10)[C@H]8OCC%12=CC=CC…	CC(=O)O[C@H]1[C@H](N=[N+]=[N-])[C@@H](Sc2ccccc2)O[C@@H](C)[C@H]1OC(=O)c1ccccc1.C[C@H]1O[C@@H](OCCCNC(=O)OCc2ccccc2)[C@H](NC(=O)C(Cl)(Cl)Cl)[C@@H](O)[C@H]1OCc1ccccc1.C[Si](C)(C)OS(=O)(=O)C(F)(F)F.O=C1CCC(=O)N1I>>CC(=O)O[C@H]1[C@H](N=[N+]=[N-])[C@H](O[C@H]2[C@@H](OCc3ccccc3)[C@@H](C)O[C@@H](OCCCNC(=O)OCc3ccccc3)[C@@H]2NC(=O)C(Cl)(Cl)Cl)O[C@@H](C)[C@H]1OC(=O)c1ccccc1	CC(=O)O[C@H]1[C@H](N=[N+]=[N-])[C@@H](Sc2ccccc2)O[C@@H](C)[C@H]1OC(=O)c1ccccc1.C[C@H]1O[C@@H](OCCCNC(=O)OCc2ccccc2)[C@H](NC(=O)C(Cl)(Cl)Cl)[C@@H](O)[C@H]1OCc1ccccc1.C[Si](C)(C)OS(=O)(=O)C(F)(F)F.O=C1CCC(=O)N1I	CC(=O)O[C@H]1[C@H](N=[N+]=[N-])[C@H](O[C@H]2[C@@H](OCc3ccccc3)[C@@H](C)O[C@@H](OCCCNC(=O)OCc3ccccc3)[C@@H]2NC(=O)C(Cl)(Cl)Cl)O[C@@H](C)[C@H]1OC(=O)c1ccccc1	C[C@H]1O[C@H](OCCCNC(=O)OCc2ccccc2)[C@H](N=[N+]=[N-])[C@@H](O[C@@H]2O[C@H](C)[C@H](OCc3ccccc3)[C@H](OC(=O)c3ccccc3)[C@H]2OC(=O)c2ccccc2)[C@H]1OC(=O)c1ccccc1	C[C@H]1O[C@@H](O[C@H]2[C@@H](OC(=O)c3ccccc3)[C@@H](C)O[C@H](OCCCNC(=O)OCc3ccccc3)[C@@H]2N=[N+]=[N-])[C@H](OC(=O)c2ccccc2)[C@@H](OC(=O)c2ccccc2)[C@H]1OCc1ccccc1	0.138016	CC(=O)O[C@H]1[C@H](N=[N+]=[N-])[C@@H](O[C@@H]2O[C@H](C)[C@@H](OCc3ccccc3)[C@H](O)[C@H]2NC(=O)C(Cl)(Cl)Cl)O[C@@H](C)[C@H]1OC(=O)c1ccccc1	CC(=O)O[C@H]1[C@H](N=[N+]=[N-])[C@@H](O[C@@H]2O[C@H](C)[C@@H](OCc3ccccc3)[C@H](O)[C@H]2NC(=O)C(Cl)(Cl)Cl)O[C@@H](C)[C@H]1OC(=O)c1ccccc1	0.178101	FALSE	FALSE
36	C[C@H]1O[C@@H](OCCCNC(OCC2=CC=CC=C2)=O)[C@H](NC(C(Cl)(Cl)Cl)=O)[C@@H](O[C@H]3[C@@H](N=[N+]=[N-])[C@H](OC(C)=O)[C@H](OC(C4=CC=CC=C4)=O)[C@H](C)O3)[C@H]1OCC5=CC=CC=C5.CO.C[O-].[Na+]>>C[C@H]6O[C@@H](OCCCNC(OCC7=CC=CC=C7)=O)[C@H](NC(C(Cl)(Cl)Cl)=O)[C@@H](O[C@H]8[C@@H](N=[N+]=[N-])[C@H](O)[C@H](O)[C@H](C)O8)[C@H]6OCC9=CC=CC=C9	CC(=O)O[C@H]1[C@H](N=[N+]=[N-])[C@H](O[C@H]2[C@@H](OCc3ccccc3)[C@@H](C)O[C@@H](OCCCNC(=O)OCc3ccccc3)[C@@H]2NC(=O)C(Cl)(Cl)Cl)O[C@@H](C)[C@H]1OC(=O)c1ccccc1.CO.C[O-].[Na+]>>C[C@@H]1O[C@@H](O[C@H]2[C@@H](OCc3ccccc3)[C@@H](C)O[C@@H](OCCCNC(=O)OCc3ccccc3)[C@@H]2NC(=O)C(Cl)(Cl)Cl)[C@@H](N=[N+]=[N-])[C@H](O)[C@@H]1O	CC(=O)O[C@H]1[C@H](N=[N+]=[N-])[C@H](O[C@H]2[C@@H](OCc3ccccc3)[C@@H](C)O[C@@H](OCCCNC(=O)OCc3ccccc3)[C@@H]2NC(=O)C(Cl)(Cl)Cl)O[C@@H](C)[C@H]1OC(=O)c1ccccc1.CO.C[O-].[Na+]	C[C@@H]1O[C@@H](O[C@H]2[C@@H](OCc3ccccc3)[C@@H](C)O[C@@H](OCCCNC(=O)OCc3ccccc3)[C@@H]2NC(=O)C(Cl)(Cl)Cl)[C@@H](N=[N+]=[N-])[C@H](O)[C@@H]1O	C[C@@H]1O[C@H](OCCCNC(=O)OCc2ccccc2)[C@H](N)[C@@H](O[C@H]2O[C@H](C)[C@@H](O)[C@H](O)[C@H]2N=[N+]=[N-])[C@H]1OCc1ccccc1	C[C@@H]1O[C@H](OCCCNC(=O)OCc2ccccc2)[C@H](N)[C@@H](O[C@H]2O[C@H](C)[C@@H](O)[C@H](O)[C@H]2N=[N+]=[N-])[C@H]1OCc1ccccc1	0.198781	C[C@H]1O[C@@H](OCCCNC(=O)OCc2ccccc2)[C@H](N)[C@@H](O[C@@H]2O[C@@H](C)[C@@H](O)[C@H](O)[C@H]2N=[N+]=[N-])[C@H]1OCc1ccccc1	C[C@@H]1O[C@@H](O[C@H]2[C@@H](OCc3ccccc3)[C@@H](C)O[C@@H](OCCCNC(=O)OCc3ccccc3)[C@@H]2N)[C@H](N=[N+]=[N-])[C@@H](O)[C@@H]1O	0.377559	FALSE	FALSE
37	C[C@H]1O[C@@H](OCCCNC(OCC2=CC=CC=C2)=O)[C@H](NC(C(Cl)(Cl)Cl)=O)[C@@H](O[C@H]3[C@@H](N=[N+]=[N-])[C@H](O)[C@H](O)[C@H](C)O3)[C@H]1OCC4=CC=CC=C4.ClCCl.O=C(O[C@@H]5[C@@H](OCC6=CC=CC=C6)[C@H]7[C@@H](CO[C@@H](C8=CC=CC=C8)O7)O[C@H]5SC9=CC=CC=C9)C%10=CC=CC=C%10.IN(C(CC%11)=O)C%11=O.O=S(O[Si](C)(C)C)(C(F)(F)F)=O>>C[C@H]%12O[C@@H](OCCCNC(OCC%13=CC=CC=C%13)=O)[C@H](NC(C(Cl)(Cl)Cl)=O)[C@@H](O[C@H]%14[C@@H](…	C[C@@H]1O[C@@H](O[C@H]2[C@@H](OCc3ccccc3)[C@@H](C)O[C@@H](OCCCNC(=O)OCc3ccccc3)[C@@H]2NC(=O)C(Cl)(Cl)Cl)[C@@H](N=[N+]=[N-])[C@H](O)[C@@H]1O.C[Si](C)(C)OS(=O)(=O)C(F)(F)F.ClCCl.O=C(O[C@H]1[C@H](Sc2ccccc2)O[C@@H]2CO[C@@H](c3ccccc3)O[C@H]2[C@@H]1OCc1ccccc1)c1ccccc1.O=C1CCC(=O)N1I>>C[C@@H]1O[C@@H](O[C@H]2[C@@H](OCc3ccccc3)[C@@H](C)O[C@@H](OCCCNC(=O)OCc3ccccc3)[C@@H]2NC(=O)C(Cl)(Cl)Cl)[C@@H](N=[N+]=[N…	C[C@@H]1O[C@@H](O[C@H]2[C@@H](OCc3ccccc3)[C@@H](C)O[C@@H](OCCCNC(=O)OCc3ccccc3)[C@@H]2NC(=O)C(Cl)(Cl)Cl)[C@@H](N=[N+]=[N-])[C@H](O)[C@@H]1O.C[Si](C)(C)OS(=O)(=O)C(F)(F)F.ClCCl.O=C(O[C@H]1[C@H](Sc2ccccc2)O[C@@H]2CO[C@@H](c3ccccc3)O[C@H]2[C@@H]1OCc1ccccc1)c1ccccc1.O=C1CCC(=O)N1I	C[C@@H]1O[C@@H](O[C@H]2[C@@H](OCc3ccccc3)[C@@H](C)O[C@@H](OCCCNC(=O)OCc3ccccc3)[C@@H]2NC(=O)C(Cl)(Cl)Cl)[C@@H](N=[N+]=[N-])[C@H](O[C@@H]2O[C@@H]3CO[C@@H](c4ccccc4)O[C@H]3[C@H](OCc3ccccc3)[C@H]2OC(=O)c2ccccc2)[C@@H]1O	C[C@@H]1O[C@@H](O[C@H]2[C@H](OCc3ccccc3)O[C@@H]3CO[C@@H](c4ccccc4)O[C@H]3[C@@H]2OCc2ccccc2)[C@@H](N=[N+]=[N-])[C@H](O)[C@@H]1O	C[C@@H]1O[C@@H](O[C@@H]2[C@@H](OCc3ccccc3)[C@@H]3O[C@H](c4ccccc4)OC[C@H]3O[C@H]2OCc2ccccc2)[C@@H](N=[N+]=[N-])[C@H](O)[C@@H]1O	0.218967	C[C@@H]1O[C@@H](O[C@H]2[C@@H](OCc3ccccc3)[C@@H](C)O[C@@H](OCCCNC(=O)OCc3ccccc3)[C@@H]2NC(=O)C(Cl)(Cl)Cl)[C@@H](N=[N+]=[N-])[C@H](O[C@@H]2O[C@@H]3CO[C@@H](c4ccccc4)O[C@H]3[C@H](OCc3ccccc3)[C@H]2OC(=O)c2ccccc2)[C@@H]1O	C[C@@H]1O[C@@H](O[C@H]2[C@@H](OCc3ccccc3)[C@@H](C)O[C@@H](OCCCNC(=O)OCc3ccccc3)[C@@H]2NC(=O)C(Cl)(Cl)Cl)[C@@H](N=[N+]=[N-])[C@H](O[C@@H]2O[C@@H]3CO[C@@H](c4ccccc4)O[C@H]3[C@H](OCc3ccccc3)[C@H]2OC(=O)c2ccccc2)[C@@H]1O	0.773725	TRUE	FALSE
38	C[C@H]1O[C@@H](OCCCNC(OCC2=CC=CC=C2)=O)[C@H](NC(C(Cl)(Cl)Cl)=O)[C@@H](O[C@H]3[C@@H](N=[N+]=[N-])[C@H](O[C@H]4[C@H](OC(C5=CC=CC=C5)=O)[C@@H](OCC6=CC=CC=C6)[C@H]7[C@@H](CO[C@@H](C8=CC=CC=C8)O7)O4)[C@H](O)[C@H](C)O3)[C@H]1OCC9=CC=CC=C9.CO.C[O-].[Na+]>>C[C@H]%10O[C@@H](OCCCNC(OCC%11=CC=CC=C%11)=O)[C@H](NC(C(Cl)(Cl)Cl)=O)[C@@H](O[C@H]%12[C@@H](N=[N+]=[N-])[C@H](O[C@H]%13[C@H](O)[C@@H](OCC%14=CC=CC=C%1…	CO.C[C@@H]1O[C@@H](O[C@H]2[C@@H](OCc3ccccc3)[C@@H](C)O[C@@H](OCCCNC(=O)OCc3ccccc3)[C@@H]2NC(=O)C(Cl)(Cl)Cl)[C@@H](N=[N+]=[N-])[C@H](O[C@@H]2O[C@@H]3CO[C@@H](c4ccccc4)O[C@H]3[C@H](OCc3ccccc3)[C@H]2OC(=O)c2ccccc2)[C@@H]1O.C[O-].[Na+]>>C[C@@H]1O[C@@H](O[C@H]2[C@@H](OCc3ccccc3)[C@@H](C)O[C@@H](OCCCNC(=O)OCc3ccccc3)[C@@H]2NC(=O)C(Cl)(Cl)Cl)[C@@H](N=[N+]=[N-])[C@H](O[C@@H]2O[C@@H]3CO[C@@H](c4ccccc4)O[C…	CO.C[C@@H]1O[C@@H](O[C@H]2[C@@H](OCc3ccccc3)[C@@H](C)O[C@@H](OCCCNC(=O)OCc3ccccc3)[C@@H]2NC(=O)C(Cl)(Cl)Cl)[C@@H](N=[N+]=[N-])[C@H](O[C@@H]2O[C@@H]3CO[C@@H](c4ccccc4)O[C@H]3[C@H](OCc3ccccc3)[C@H]2OC(=O)c2ccccc2)[C@@H]1O.C[O-].[Na+]	C[C@@H]1O[C@@H](O[C@H]2[C@@H](OCc3ccccc3)[C@@H](C)O[C@@H](OCCCNC(=O)OCc3ccccc3)[C@@H]2NC(=O)C(Cl)(Cl)Cl)[C@@H](N=[N+]=[N-])[C@H](O[C@@H]2O[C@@H]3CO[C@@H](c4ccccc4)O[C@H]3[C@H](OCc3ccccc3)[C@H]2O)[C@@H]1O	C[C@@H]1O[C@@H](O[C@H]2[C@@H](OCc3ccccc3)[C@@H](C)O[C@@H](OCCCNC(=O)OCc3ccccc3)[C@@H]2N)[C@@H](N=[N+]=[N-])[C@H](O[C@@H]2O[C@@H]3CO[C@@H](c4ccccc4)O[C@H]3[C@H](OCc3ccccc3)[C@H]2O)[C@@H]1O	C[C@@H]1O[C@@H](O[C@H]2[C@@H](OCc3ccccc3)[C@@H](C)O[C@@H](OCCCNC(=O)OCc3ccccc3)[C@@H]2N)[C@@H](N=[N+]=[N-])[C@H](O[C@@H]2O[C@@H]3CO[C@@H](c4ccccc4)O[C@H]3[C@H](OCc3ccccc3)[C@H]2O)[C@@H]1O	0.206408	C[C@@H]1O[C@@H](O[C@H]2[C@@H](OCc3ccccc3)[C@@H](C)O[C@@H](OCCCNC(=O)OCc3ccccc3)[C@@H]2N)[C@@H](N=[N+]=[N-])[C@H](O[C@@H]2O[C@@H]3CO[C@@H](c4ccccc4)O[C@H]3[C@H](OCc3ccccc3)[C@H]2O)[C@@H]1O	C[C@@H]1O[C@@H](O[C@H]2[C@@H](OCc3ccccc3)[C@@H](C)O[C@@H](OCCCNC(=O)OCc3ccccc3)[C@@H]2N)[C@@H](N=[N+]=[N-])[C@H](O[C@@H]2O[C@@H]3CO[C@@H](c4ccccc4)O[C@H]3[C@H](OCc3ccccc3)[C@H]2O)[C@@H]1O	0.723965	FALSE	FALSE
39	C[C@H]1O[C@@H](OCCCNC(OCC2=CC=CC=C2)=O)[C@H](NC(C(Cl)(Cl)Cl)=O)[C@@H](O[C@H]3[C@@H](N=[N+]=[N-])[C@H](O[C@H]4[C@H](O)[C@@H](OCC5=CC=CC=C5)[C@H]6[C@@H](CO[C@@H](C7=CC=CC=C7)O6)O4)[C@H](O)[C@H](C)O3)[C@H]1OCC8=CC=CC=C8.CC(O)=O.[Zn].C9CCCO9>>C[C@H]%10O[C@@H](OCCCNC(OCC%11=CC=CC=C%11)=O)[C@H](N)[C@@H](O[C@H]%12[C@@H](N)[C@H](O[C@H]%13[C@H](O)[C@@H](OCC%14=CC=CC=C%14)[C@H]%15[C@@H](CO[C@@H](C%16=CC=CC…	C1CCOC1.CC(=O)O.C[C@@H]1O[C@@H](O[C@H]2[C@@H](OCc3ccccc3)[C@@H](C)O[C@@H](OCCCNC(=O)OCc3ccccc3)[C@@H]2NC(=O)C(Cl)(Cl)Cl)[C@@H](N=[N+]=[N-])[C@H](O[C@@H]2O[C@@H]3CO[C@@H](c4ccccc4)O[C@H]3[C@H](OCc3ccccc3)[C@H]2O)[C@@H]1O.[Zn]>>C[C@@H]1O[C@@H](O[C@H]2[C@@H](OCc3ccccc3)[C@@H](C)O[C@@H](OCCCNC(=O)OCc3ccccc3)[C@@H]2N)[C@@H](N)[C@H](O[C@@H]2O[C@@H]3CO[C@@H](c4ccccc4)O[C@H]3[C@H](OCc3ccccc3)[C@H]2O)[C@@…	C1CCOC1.CC(=O)O.C[C@@H]1O[C@@H](O[C@H]2[C@@H](OCc3ccccc3)[C@@H](C)O[C@@H](OCCCNC(=O)OCc3ccccc3)[C@@H]2NC(=O)C(Cl)(Cl)Cl)[C@@H](N=[N+]=[N-])[C@H](O[C@@H]2O[C@@H]3CO[C@@H](c4ccccc4)O[C@H]3[C@H](OCc3ccccc3)[C@H]2O)[C@@H]1O.[Zn]	C[C@@H]1O[C@@H](O[C@H]2[C@@H](OCc3ccccc3)[C@@H](C)O[C@@H](OCCCNC(=O)OCc3ccccc3)[C@@H]2N)[C@@H](N)[C@H](O[C@@H]2O[C@@H]3CO[C@@H](c4ccccc4)O[C@H]3[C@H](OCc3ccccc3)[C@H]2O)[C@@H]1O	C[C@@H]1O[C@@H](O[C@H]2[C@@H](OCc3ccccc3)[C@@H](C)O[C@@H](OCCCNC(=O)OCc3ccccc3)[C@@H]2NC(=O)C(Cl)(Cl)Cl)[C@@H](N)[C@H](O[C@@H]2O[C@@H]3CO[C@@H](c4ccccc4)O[C@H]3[C@H](OCc3ccccc3)[C@H]2O)[C@@H]1O	C[C@@H]1O[C@@H](O[C@H]2[C@@H](OCc3ccccc3)[C@@H](C)O[C@@H](OCCCNC(=O)OCc3ccccc3)[C@@H]2NC(=O)C(Cl)(Cl)Cl)[C@@H](N)[C@H](O[C@@H]2O[C@@H]3CO[C@@H](c4ccccc4)O[C@H]3[C@H](OCc3ccccc3)[C@H]2O)[C@@H]1O	0.708463	C[C@@H]1O[C@@H](O[C@H]2[C@@H](OCc3ccccc3)[C@@H](C)O[C@@H](OCCCNC(=O)OCc3ccccc3)[C@@H]2NC(=O)CCl)[C@@H](N)[C@H](O[C@@H]2O[C@@H]3CO[C@@H](c4ccccc4)O[C@H]3[C@H](OCc3ccccc3)[C@H]2O)[C@@H]1O	C[C@@H]1O[C@@H](O[C@H]2[C@@H](OCc3ccccc3)[C@@H](C)O[C@@H](OCCCNC(=O)OCc3ccccc3)[C@@H]2NC(=O)CCl)[C@@H](N)[C@H](O[C@@H]2O[C@@H]3CO[C@@H](c4ccccc4)O[C@H]3[C@H](OCc3ccccc3)[C@H]2O)[C@@H]1O	0.451308	FALSE	FALSE
40	CO.CCN(CC)CC.C[C@H]1O[C@@H](OCCCNC(OCC2=CC=CC=C2)=O)[C@H](N)[C@@H](O[C@H]3[C@@H](N)[C@H](O[C@H]4[C@H](O)[C@@H](OCC5=CC=CC=C5)[C@H]6[C@@H](CO[C@@H](C7=CC=CC=C7)O6)O4)[C@H](O)[C@H](C)O3)[C@H]1OCC8=CC=CC=C8.CC(OC(C)=O)=O>>C[C@H]9O[C@@H](OCCCNC(OCC%10=CC=CC=C%10)=O)[C@H](NC(C)=O)[C@@H](O[C@H]%11[C@@H](NC(C)=O)[C@H](O[C@H]%12[C@H](O)[C@@H](OCC%13=CC=CC=C%13)[C@H]%14[C@@H](CO[C@@H](C%15=CC=CC=C%15)O%14…	CC(=O)OC(C)=O.CCN(CC)CC.CO.C[C@@H]1O[C@@H](O[C@H]2[C@@H](OCc3ccccc3)[C@@H](C)O[C@@H](OCCCNC(=O)OCc3ccccc3)[C@@H]2N)[C@@H](N)[C@H](O[C@@H]2O[C@@H]3CO[C@@H](c4ccccc4)O[C@H]3[C@H](OCc3ccccc3)[C@H]2O)[C@@H]1O>>CC(=O)N[C@@H]1[C@H](O[C@H]2[C@@H](OCc3ccccc3)[C@@H](C)O[C@@H](OCCCNC(=O)OCc3ccccc3)[C@@H]2NC(C)=O)O[C@@H](C)[C@@H](O)[C@H]1O[C@@H]1O[C@@H]2CO[C@@H](c3ccccc3)O[C@H]2[C@H](OCc2ccccc2)[C@H]1O	CC(=O)OC(C)=O.CCN(CC)CC.CO.C[C@@H]1O[C@@H](O[C@H]2[C@@H](OCc3ccccc3)[C@@H](C)O[C@@H](OCCCNC(=O)OCc3ccccc3)[C@@H]2N)[C@@H](N)[C@H](O[C@@H]2O[C@@H]3CO[C@@H](c4ccccc4)O[C@H]3[C@H](OCc3ccccc3)[C@H]2O)[C@@H]1O	CC(=O)N[C@@H]1[C@H](O[C@H]2[C@@H](OCc3ccccc3)[C@@H](C)O[C@@H](OCCCNC(=O)OCc3ccccc3)[C@@H]2NC(C)=O)O[C@@H](C)[C@@H](O)[C@H]1O[C@@H]1O[C@@H]2CO[C@@H](c3ccccc3)O[C@H]2[C@H](OCc2ccccc2)[C@H]1O	CC(=O)N[C@H]1[C@H](O[C@@H]2O[C@@H]3CO[C@@H](c4ccccc4)O[C@H]3[C@H](OCc3ccccc3)[C@H]2O)O[C@H](C)[C@@H](OCc2ccccc2)[C@@H]1O[C@@H]1O[C@@H]2CO[C@@H](c3ccccc3)O[C@H]2[C@H](OCc2ccccc2)[C@H]1O	CC(=O)N[C@H]1[C@H](O[C@@H]2O[C@@H]3CO[C@@H](c4ccccc4)O[C@H]3[C@H](OCc3ccccc3)[C@H]2O)O[C@H](C)[C@@H](OCc2ccccc2)[C@@H]1O[C@@H]1O[C@@H]2CO[C@@H](c3ccccc3)O[C@H]2[C@H](OCc2ccccc2)[C@H]1O	0.11746	CC(=O)N[C@@H]1[C@H](OCCCNC(=O)OCc2ccccc2)O[C@H](C)[C@@H](OCc2ccccc2)[C@@H]1O[C@@H]1O[C@@H](C)[C@@H](O)[C@@H](O[C@@H]2O[C@@H]3CO[C@@H](c4ccccc4)O[C@H]3[C@H](OCc3ccccc3)[C@H]2O)[C@@H]1NC(C)=O	CC(=O)N[C@@H]1[C@H](O[C@@H]2[C@H](NC(C)=O)[C@H](OCCCNC(=O)OCc3ccccc3)O[C@H](C)[C@H]2OCc2ccccc2)O[C@@H](C)[C@@H](O)[C@H]1O[C@@H]1O[C@@H]2CO[C@@H](c3ccccc3)O[C@H]2[C@H](OCc2ccccc2)[C@H]1O	0.3609	FALSE	FALSE
41	C[C@H]1O[C@@H](OCCCNC(OCC2=CC=CC=C2)=O)[C@H](NC(C)=O)[C@@H](O[C@H]3[C@@H](NC(C)=O)[C@H](O[C@H]4[C@H](O)[C@@H](OCC5=CC=CC=C5)[C@H]6[C@@H](CO[C@@H](C7=CC=CC=C7)O6)O4)[C@H](O)[C@H](C)O3)[C@H]1OCC8=CC=CC=C8.O[Pd]O.[H][H]>>C[C@H]9O[C@@H](OCCCN)[C@H](NC(C)=O)[C@@H](O[C@H]%10[C@@H](NC(C)=O)[C@H](O[C@H]%11[C@H](O)[C@@H](O)[C@H](O)[C@@H](CO)O%11)[C@H](O)[C@H](C)O%10)[C@H]9O	CC(=O)N[C@@H]1[C@H](O[C@H]2[C@@H](OCc3ccccc3)[C@@H](C)O[C@@H](OCCCNC(=O)OCc3ccccc3)[C@@H]2NC(C)=O)O[C@@H](C)[C@@H](O)[C@H]1O[C@@H]1O[C@@H]2CO[C@@H](c3ccccc3)O[C@H]2[C@H](OCc2ccccc2)[C@H]1O.O[Pd]O.[H][H]>>CC(=O)N[C@@H]1[C@H](O[C@H]2[C@@H](O)[C@@H](C)O[C@@H](OCCCN)[C@@H]2NC(C)=O)O[C@@H](C)[C@@H](O)[C@H]1O[C@@H]1O[C@H](CO)[C@@H](O)[C@H](O)[C@H]1O	CC(=O)N[C@@H]1[C@H](O[C@H]2[C@@H](OCc3ccccc3)[C@@H](C)O[C@@H](OCCCNC(=O)OCc3ccccc3)[C@@H]2NC(C)=O)O[C@@H](C)[C@@H](O)[C@H]1O[C@@H]1O[C@@H]2CO[C@@H](c3ccccc3)O[C@H]2[C@H](OCc2ccccc2)[C@H]1O.O[Pd]O.[H][H]	CC(=O)N[C@@H]1[C@H](O[C@H]2[C@@H](O)[C@@H](C)O[C@@H](OCCCN)[C@@H]2NC(C)=O)O[C@@H](C)[C@@H](O)[C@H]1O[C@@H]1O[C@H](CO)[C@@H](O)[C@H](O)[C@H]1O	CC(=O)N[C@@H]1[C@H](O[C@H]2[C@@H](O)[C@@H](C)O[C@@H](OCCCN)[C@@H]2NC(C)=O)O[C@@H](C)[C@@H](O)[C@H]1O[C@@H]1O[C@@H]2CO[C@@H](c3ccccc3)O[C@H]2[C@H](O)[C@H]1O[C@@H]1O[C@@H]2CO[C@@H](c3ccccc3)O[C@H]2[C@H](O)[C@H]1O	CC(=O)N[C@@H]1[C@H](O[C@H]2[C@@H](O)[C@@H](C)O[C@@H](OCCCN)[C@@H]2NC(C)=O)O[C@@H](C)[C@@H](O)[C@H]1O[C@@H]1O[C@@H]2CO[C@@H](c3ccccc3)O[C@H]2[C@H](O)[C@H]1O[C@@H]1O[C@@H]2CO[C@@H](c3ccccc3)O[C@H]2[C@H](O)[C@H]1O	0.595719	CC(=O)N[C@@H]1[C@H](O[C@H]2[C@@H](O)[C@@H](C)O[C@@H](OCCCN)[C@@H]2NC(C)=O)O[C@@H](C)[C@@H](O)[C@H]1O[C@@H]1O[C@H](CO)[C@@H](O)[C@H](O)[C@H]1O	CC(=O)N[C@@H]1[C@H](O[C@H]2[C@@H](O)[C@@H](C)O[C@@H](OCCCN)[C@@H]2NC(C)=O)O[C@@H](C)[C@@H](O)[C@H]1O[C@@H]1O[C@H](CO)[C@@H](O)[C@H](O)[C@H]1O	0.883475	TRUE	FALSE
42	C[C@H]1O[C@@H](OCCCNC(OCC2=CC=CC=C2)=O)[C@H](NC(C(Cl)(Cl)Cl)=O)[C@@H](O[C@H]3[C@@H](N=[N+]=[N-])[C@H](O)[C@H](O)[C@H](C)O3)[C@H]1OCC4=CC=CC=C4.BrCC5=CC6=CC=CC=C6C=C5.CCCC[Sn](CCCC)=O.CCCC[N+](CCCC)(CCCC)CCCC>>C[C@H]7O[C@@H](OCCCNC(OCC8=CC=CC=C8)=O)[C@H](NC(C(Cl)(Cl)Cl)=O)[C@@H](O[C@H]9[C@@H](N=[N+]=[N-])[C@H](OCC%10=CC=C(C=CC=C%11)C%11=C%10)[C@H](O)[C@H](C)O9)[C@H]7OCC%12=CC=CC=C%12	BrCc1ccc2ccccc2c1.CCCC[N+](CCCC)(CCCC)CCCC.CCCC[Sn](=O)CCCC.C[C@@H]1O[C@@H](O[C@H]2[C@@H](OCc3ccccc3)[C@@H](C)O[C@@H](OCCCNC(=O)OCc3ccccc3)[C@@H]2NC(=O)C(Cl)(Cl)Cl)[C@@H](N=[N+]=[N-])[C@H](O)[C@@H]1O>>C[C@@H]1O[C@@H](O[C@H]2[C@@H](OCc3ccccc3)[C@@H](C)O[C@@H](OCCCNC(=O)OCc3ccccc3)[C@@H]2NC(=O)C(Cl)(Cl)Cl)[C@@H](N=[N+]=[N-])[C@H](OCc2ccc3ccccc3c2)[C@@H]1O	BrCc1ccc2ccccc2c1.CCCC[N+](CCCC)(CCCC)CCCC.CCCC[Sn](=O)CCCC.C[C@@H]1O[C@@H](O[C@H]2[C@@H](OCc3ccccc3)[C@@H](C)O[C@@H](OCCCNC(=O)OCc3ccccc3)[C@@H]2NC(=O)C(Cl)(Cl)Cl)[C@@H](N=[N+]=[N-])[C@H](O)[C@@H]1O	C[C@@H]1O[C@@H](O[C@H]2[C@@H](OCc3ccccc3)[C@@H](C)O[C@@H](OCCCNC(=O)OCc3ccccc3)[C@@H]2NC(=O)C(Cl)(Cl)Cl)[C@@H](N=[N+]=[N-])[C@H](OCc2ccc3ccccc3c2)[C@@H]1O	C[C@@H]1O[C@@H](O[C@H]2[C@@H](OCc3ccccc3)[C@@H](C)O[C@@H](OCCCNC(=O)OCc3ccccc3)[C@@H]2NC(=O)C(Cl)(Cl)Cl)[C@@H](NCc2ccc3ccccc3c2)[C@H](O)[C@@H]1O	C[C@@H]1O[C@@H](O[C@H]2[C@@H](OCc3ccccc3)[C@@H](C)O[C@@H](OCCCNC(=O)OCc3ccccc3)[C@@H]2NC(=O)C(Cl)(Cl)Cl)[C@@H](NCc2ccc3ccccc3c2)[C@H](O)[C@@H]1O	0.418292	C[C@@H]1O[C@@H](O[C@H]2[C@@H](OCc3ccccc3)[C@@H](C)O[C@@H](OCCCNC(=O)OCc3ccccc3)[C@@H]2NC(=O)C(Cl)(Cl)Cl)[C@@H](N=[N+]=[N-])[C@H](OCc2ccc3ccccc3c2)[C@@H]1O	C[C@@H]1O[C@@H](O[C@H]2[C@@H](OCc3ccccc3)[C@@H](C)O[C@@H](OCCCNC(=O)OCc3ccccc3)[C@@H]2NC(=O)C(Cl)(Cl)Cl)[C@@H](N=[N+]=[N-])[C@H](OCc2ccc3ccccc3c2)[C@@H]1O	0.999895	TRUE	FALSE
43	C[C@H]1O[C@@H](OCCCNC(OCC2=CC=CC=C2)=O)[C@H](NC(C(Cl)(Cl)Cl)=O)[C@@H](O[C@H]3[C@@H](N=[N+]=[N-])[C@H](OCC4=CC=C(C=CC=C5)C5=C4)[C@H](O)[C@H](C)O3)[C@H]1OCC6=CC=CC=C6.O=C(O[C@@H]7[C@@H](OCC8=CC=CC=C8)[C@H]9[C@@H](CO[C@@H](C%10=CC=CC=C%10)O9)O[C@H]7SC%11=CC=CC=C%11)C%12=CC=CC=C%12.IN(C(CC%13)=O)C%13=O.C[Si](C)(S(=O)(C(F)(F)F)=O)C>>C[C@H]%14O[C@@H](OCCCNC(OCC%15=CC=CC=C%15)=O)[C@H](NC(C(Cl)(Cl)Cl)=O)…	C[C@@H]1O[C@@H](O[C@H]2[C@@H](OCc3ccccc3)[C@@H](C)O[C@@H](OCCCNC(=O)OCc3ccccc3)[C@@H]2NC(=O)C(Cl)(Cl)Cl)[C@@H](N=[N+]=[N-])[C@H](OCc2ccc3ccccc3c2)[C@@H]1O.C[Si](C)(C)S(=O)(=O)C(F)(F)F.O=C(O[C@H]1[C@H](Sc2ccccc2)O[C@@H]2CO[C@@H](c3ccccc3)O[C@H]2[C@@H]1OCc1ccccc1)c1ccccc1.O=C1CCC(=O)N1I>>C[C@@H]1O[C@@H](O[C@H]2[C@@H](OCc3ccccc3)[C@@H](C)O[C@@H](OCCCNC(=O)OCc3ccccc3)[C@@H]2NC(=O)C(Cl)(Cl)Cl)[C@@H](N…	C[C@@H]1O[C@@H](O[C@H]2[C@@H](OCc3ccccc3)[C@@H](C)O[C@@H](OCCCNC(=O)OCc3ccccc3)[C@@H]2NC(=O)C(Cl)(Cl)Cl)[C@@H](N=[N+]=[N-])[C@H](OCc2ccc3ccccc3c2)[C@@H]1O.C[Si](C)(C)S(=O)(=O)C(F)(F)F.O=C(O[C@H]1[C@H](Sc2ccccc2)O[C@@H]2CO[C@@H](c3ccccc3)O[C@H]2[C@@H]1OCc1ccccc1)c1ccccc1.O=C1CCC(=O)N1I	C[C@@H]1O[C@@H](O[C@H]2[C@@H](OCc3ccccc3)[C@@H](C)O[C@@H](OCCCNC(=O)OCc3ccccc3)[C@@H]2NC(=O)C(Cl)(Cl)Cl)[C@@H](N=[N+]=[N-])[C@H](OCc2ccc3ccccc3c2)[C@@H]1O[C@@H]1O[C@@H]2CO[C@@H](c3ccccc3)O[C@H]2[C@H](OCc2ccccc2)[C@H]1OC(=O)c1ccccc1	C[C@@H]1O[C@@H](O[C@H]2[C@@H](OCc3ccccc3)O[C@@H](COCCCNC(=O)OCc3ccccc3)[C@@H]2NC(=O)C(Cl)(Cl)Cl)[C@@H](N=[N+]=[N-])[C@H](OCc2ccc3ccccc3c2)[C@@H]1OI	C[C@@H]1O[C@@H](O[C@H]2[C@@H](OCc3ccccc3)O[C@@H](COCCCNC(=O)OCc3ccccc3)[C@@H]2NC(=O)C(Cl)(Cl)Cl)[C@@H](N=[N+]=[N-])[C@H](OCc2ccc3ccccc3c2)[C@@H]1OI	0.102185	C[C@@H]1O[C@@H](O[C@H]2[C@@H](OCc3ccccc3)[C@@H](C)O[C@@H](OCCCNC(=O)OCc3ccccc3)[C@@H]2NC(=O)C(Cl)(Cl)Cl)[C@@H](N=[N+]=[N-])[C@H](OCc2ccc3ccccc3c2)[C@@H]1O[C@@H]1O[C@@H]2CO[C@@H](c3ccccc3)O[C@H]2[C@H](OCc2ccccc2)[C@H]1OC(=O)c1ccccc1	C[C@@H]1O[C@@H](O[C@H]2[C@@H](OCc3ccccc3)[C@@H](C)O[C@@H](OCCCNC(=O)OCc3ccccc3)[C@@H]2NC(=O)C(Cl)(Cl)Cl)[C@@H](N=[N+]=[N-])[C@H](OCc2ccc3ccccc3c2)[C@@H]1O[C@@H]1O[C@@H]2CO[C@@H](c3ccccc3)O[C@H]2[C@H](OCc2ccccc2)[C@H]1OC(=O)c1ccccc1	0.984947	TRUE	FALSE
44	C[C@H]1O[C@@H](OCCCNC(OCC2=CC=CC=C2)=O)[C@H](NC(C(Cl)(Cl)Cl)=O)[C@@H](O[C@H]3[C@@H](N=[N+]=[N-])[C@H](OCC4=CC=C(C=CC=C5)C5=C4)[C@H](O[C@H]6[C@H](OC(C7=CC=CC=C7)=O)[C@@H](OCC8=CC=CC=C8)[C@H]9[C@@H](CO[C@@H](C%10=CC=CC=C%10)O9)O6)[C@H](C)O3)[C@H]1OCC%11=CC=CC=C%11.CO.C[O-].[Na+]>>C[C@H]%12O[C@@H](OCCCNC(OCC%13=CC=CC=C%13)=O)[C@H](NC(C(Cl)(Cl)Cl)=O)[C@@H](O[C@H]%14[C@@H](N=[N+]=[N-])[C@H](OCC%15=CC=…	CO.C[C@@H]1O[C@@H](O[C@H]2[C@@H](OCc3ccccc3)[C@@H](C)O[C@@H](OCCCNC(=O)OCc3ccccc3)[C@@H]2NC(=O)C(Cl)(Cl)Cl)[C@@H](N=[N+]=[N-])[C@H](OCc2ccc3ccccc3c2)[C@@H]1O[C@@H]1O[C@@H]2CO[C@@H](c3ccccc3)O[C@H]2[C@H](OCc2ccccc2)[C@H]1OC(=O)c1ccccc1.C[O-].[Na+]>>C[C@@H]1O[C@@H](O[C@H]2[C@@H](OCc3ccccc3)[C@@H](C)O[C@@H](OCCCNC(=O)OCc3ccccc3)[C@@H]2NC(=O)C(Cl)(Cl)Cl)[C@@H](N=[N+]=[N-])[C@H](OCc2ccc3ccccc3c2)[C@@H…	CO.C[C@@H]1O[C@@H](O[C@H]2[C@@H](OCc3ccccc3)[C@@H](C)O[C@@H](OCCCNC(=O)OCc3ccccc3)[C@@H]2NC(=O)C(Cl)(Cl)Cl)[C@@H](N=[N+]=[N-])[C@H](OCc2ccc3ccccc3c2)[C@@H]1O[C@@H]1O[C@@H]2CO[C@@H](c3ccccc3)O[C@H]2[C@H](OCc2ccccc2)[C@H]1OC(=O)c1ccccc1.C[O-].[Na+]	C[C@@H]1O[C@@H](O[C@H]2[C@@H](OCc3ccccc3)[C@@H](C)O[C@@H](OCCCNC(=O)OCc3ccccc3)[C@@H]2NC(=O)C(Cl)(Cl)Cl)[C@@H](N=[N+]=[N-])[C@H](OCc2ccc3ccccc3c2)[C@@H]1O[C@@H]1O[C@@H]2CO[C@@H](c3ccccc3)O[C@H]2[C@H](OCc2ccccc2)[C@H]1O	C[C@@H]1O[C@@H](O[C@H]2[C@@H](OCc3ccccc3)[C@@H](C)O[C@@H](OCCCNC(=O)OCc3ccccc3)[C@@H]2N)[C@@H](N=[N+]=[N-])[C@H](OCc2ccc3ccccc3c2)[C@@H]1O[C@@H]1O[C@@H]2CO[C@@H](c3ccccc3)O[C@H]2[C@H](OCc2ccccc2)[C@H]1O	C[C@@H]1O[C@@H](O[C@H]2[C@@H](OCc3ccccc3)[C@@H](C)O[C@@H](OCCCNC(=O)OCc3ccccc3)[C@@H]2N)[C@@H](N=[N+]=[N-])[C@H](OCc2ccc3ccccc3c2)[C@@H]1O[C@@H]1O[C@@H]2CO[C@@H](c3ccccc3)O[C@H]2[C@H](OCc2ccccc2)[C@H]1O	0.586905	C[C@@H]1O[C@@H](O[C@H]2[C@@H](OCc3ccccc3)[C@@H](C)O[C@@H](OCCCNC(=O)OCc3ccccc3)[C@@H]2NC(=O)C(Cl)(Cl)Cl)[C@@H](N=[N+]=[N-])[C@H](OCc2ccc3ccccc3c2)[C@@H]1O[C@@H]1O[C@@H]2CO[C@@H](c3ccccc3)O[C@H]2[C@H](OCc2ccccc2)[C@H]1O	C[C@@H]1O[C@@H](O[C@H]2[C@@H](OCc3ccccc3)[C@@H](C)O[C@@H](OCCCNC(=O)OCc3ccccc3)[C@@H]2NC(=O)C(Cl)(Cl)Cl)[C@@H](N=[N+]=[N-])[C@H](OCc2ccc3ccccc3c2)[C@@H]1O[C@@H]1O[C@@H]2CO[C@@H](c3ccccc3)O[C@H]2[C@H](OCc2ccccc2)[C@H]1O	0.616744	TRUE	FALSE
45	C[C@H]1O[C@@H](OCCCNC(OCC2=CC=CC=C2)=O)[C@H](NC(C(Cl)(Cl)Cl)=O)[C@@H](O[C@H]3[C@@H](N=[N+]=[N-])[C@H](OCC4=CC=C(C=CC=C5)C5=C4)[C@H](O[C@H]6[C@H](O)[C@@H](OCC7=CC=CC=C7)[C@H]8[C@@H](CO[C@@H](C9=CC=CC=C9)O8)O6)[C@H](C)O3)[C@H]1OCC%10=CC=CC=C%10.O=S(OS(=O)(C(F)(F)F)=O)(C(F)(F)F)=O>>C[C@H]%11O[C@@H](OCCCNC(OCC%12=CC=CC=C%12)=O)[C@H](NC(C(Cl)(Cl)Cl)=O)[C@@H](O[C@H]%13[C@@H](N=[N+]=[N-])[C@H](OCC%14=CC…	C[C@@H]1O[C@@H](O[C@H]2[C@@H](OCc3ccccc3)[C@@H](C)O[C@@H](OCCCNC(=O)OCc3ccccc3)[C@@H]2NC(=O)C(Cl)(Cl)Cl)[C@@H](N=[N+]=[N-])[C@H](OCc2ccc3ccccc3c2)[C@@H]1O[C@@H]1O[C@@H]2CO[C@@H](c3ccccc3)O[C@H]2[C@H](OCc2ccccc2)[C@H]1O.O=S(=O)(OS(=O)(=O)C(F)(F)F)C(F)(F)F>>C[C@@H]1O[C@@H](O[C@H]2[C@@H](OCc3ccccc3)[C@@H](C)O[C@@H](OCCCNC(=O)OCc3ccccc3)[C@@H]2NC(=O)C(Cl)(Cl)Cl)[C@@H](N=[N+]=[N-])[C@H](OCc2ccc3ccccc3…	C[C@@H]1O[C@@H](O[C@H]2[C@@H](OCc3ccccc3)[C@@H](C)O[C@@H](OCCCNC(=O)OCc3ccccc3)[C@@H]2NC(=O)C(Cl)(Cl)Cl)[C@@H](N=[N+]=[N-])[C@H](OCc2ccc3ccccc3c2)[C@@H]1O[C@@H]1O[C@@H]2CO[C@@H](c3ccccc3)O[C@H]2[C@H](OCc2ccccc2)[C@H]1O.O=S(=O)(OS(=O)(=O)C(F)(F)F)C(F)(F)F	C[C@@H]1O[C@@H](O[C@H]2[C@@H](OCc3ccccc3)[C@@H](C)O[C@@H](OCCCNC(=O)OCc3ccccc3)[C@@H]2NC(=O)C(Cl)(Cl)Cl)[C@@H](N=[N+]=[N-])[C@H](OCc2ccc3ccccc3c2)[C@@H]1O[C@@H]1O[C@@H]2CO[C@@H](c3ccccc3)O[C@H]2[C@H](OCc2ccccc2)[C@H]1OS(=O)(=O)C(F)(F)F	C[C@@H]1O[C@@H](O[C@H]2[C@@H](OCc3ccccc3)[C@@H](C)O[C@@H](OCCCNC(=O)OCc3ccccc3)[C@@H]2NC(=O)C(Cl)(Cl)Cl)[C@@H](N=[N+]=[N-])[C@H](OCc2ccc3ccccc3c2)[C@@H]1O[C@@H]1O[C@@H]2CO[C@@H](c3ccccc3)O[C@H]2[C@H](OCc2ccccc2)[C@H]1OS(=O)(=O)C(F)(F)F	C[C@@H]1O[C@@H](O[C@H]2[C@@H](OCc3ccccc3)[C@@H](C)O[C@@H](OCCCNC(=O)OCc3ccccc3)[C@@H]2NC(=O)C(Cl)(Cl)Cl)[C@@H](N=[N+]=[N-])[C@H](OCc2ccc3ccccc3c2)[C@@H]1O[C@@H]1O[C@@H]2CO[C@@H](c3ccccc3)O[C@H]2[C@H](OCc2ccccc2)[C@H]1OS(=O)(=O)C(F)(F)F	0.901226	C[C@@H]1O[C@@H](O[C@H]2[C@@H](OCc3ccccc3)[C@@H](C)O[C@@H](OCCCNC(=O)OCc3ccccc3)[C@@H]2NC(=O)C(Cl)(Cl)Cl)[C@@H](N=[N+]=[N-])[C@H](OCc2ccc3ccccc3c2)[C@@H]1O[C@@H]1O[C@@H]2CO[C@@H](c3ccccc3)O[C@H]2[C@H](OCc2ccccc2)[C@H]1OS(=O)(=O)C(F)(F)F	C[C@@H]1O[C@@H](O[C@H]2[C@@H](OCc3ccccc3)[C@@H](C)O[C@@H](OCCCNC(=O)OCc3ccccc3)[C@@H]2NC(=O)C(Cl)(Cl)Cl)[C@@H](N=[N+]=[N-])[C@H](OCc2ccc3ccccc3c2)[C@@H]1O[C@@H]1O[C@@H]2CO[C@@H](c3ccccc3)O[C@H]2[C@H](OCc2ccccc2)[C@H]1OS(=O)(=O)C(F)(F)F	0.998571	TRUE	TRUE
46	C[C@H]1O[C@@H](OCCCNC(OCC2=CC=CC=C2)=O)[C@H](NC(C(Cl)(Cl)Cl)=O)[C@@H](O[C@H]3[C@@H](N=[N+]=[N-])[C@H](OCC4=CC=C(C=CC=C5)C5=C4)[C@H](O[C@H]6[C@H](OS(=O)(C(F)(F)F)=O)[C@@H](OCC7=CC=CC=C7)[C@H]8[C@@H](CO[C@@H](C9=CC=CC=C9)O8)O6)[C@H](C)O3)[C@H]1OCC%10=CC=CC=C%10.CCCC[N+](CCCC)(CCCC)CCCC.[N-]=[N+]=[N-]>>C[C@H]%11O[C@@H](OCCCNC(OCC%12=CC=CC=C%12)=O)[C@H](NC(C(Cl)(Cl)Cl)=O)[C@@H](O[C@H]%13[C@@H](N=[N+]…	CCCC[N+](CCCC)(CCCC)CCCC.C[C@@H]1O[C@@H](O[C@H]2[C@@H](OCc3ccccc3)[C@@H](C)O[C@@H](OCCCNC(=O)OCc3ccccc3)[C@@H]2NC(=O)C(Cl)(Cl)Cl)[C@@H](N=[N+]=[N-])[C@H](OCc2ccc3ccccc3c2)[C@@H]1O[C@@H]1O[C@@H]2CO[C@@H](c3ccccc3)O[C@H]2[C@H](OCc2ccccc2)[C@H]1OS(=O)(=O)C(F)(F)F.[N-]=[N+]=[N-]>>C[C@@H]1O[C@@H](O[C@H]2[C@@H](OCc3ccccc3)[C@@H](C)O[C@@H](OCCCNC(=O)OCc3ccccc3)[C@@H]2NC(=O)C(Cl)(Cl)Cl)[C@@H](N=[N+]=[N-]…	CCCC[N+](CCCC)(CCCC)CCCC.C[C@@H]1O[C@@H](O[C@H]2[C@@H](OCc3ccccc3)[C@@H](C)O[C@@H](OCCCNC(=O)OCc3ccccc3)[C@@H]2NC(=O)C(Cl)(Cl)Cl)[C@@H](N=[N+]=[N-])[C@H](OCc2ccc3ccccc3c2)[C@@H]1O[C@@H]1O[C@@H]2CO[C@@H](c3ccccc3)O[C@H]2[C@H](OCc2ccccc2)[C@H]1OS(=O)(=O)C(F)(F)F.[N-]=[N+]=[N-]	C[C@@H]1O[C@@H](O[C@H]2[C@@H](OCc3ccccc3)[C@@H](C)O[C@@H](OCCCNC(=O)OCc3ccccc3)[C@@H]2NC(=O)C(Cl)(Cl)Cl)[C@@H](N=[N+]=[N-])[C@H](OCc2ccc3ccccc3c2)[C@@H]1O[C@@H]1O[C@@H]2CO[C@@H](c3ccccc3)O[C@H]2[C@H](OCc2ccccc2)[C@@H]1N=[N+]=[N-]	C[C@@H]1O[C@@H](O[C@H]2[C@@H](OCc3ccccc3)[C@@H](C)O[C@@H](OCCCNC(=O)OCc3ccccc3)[C@@H]2NC(=O)C(Cl)(Cl)Cl)[C@@H](N=[N+]=[N-])[C@H](OCc2ccc3ccccc3c2)[C@@H]1O[C@@H]1O[C@@H]2CO[C@@H](c3ccccc3)O[C@H]2[C@H](OCc2ccccc2)[C@H]1N=[N+]=[N-]	C[C@@H]1O[C@@H](O[C@H]2[C@@H](OCc3ccccc3)[C@@H](C)O[C@@H](OCCCNC(=O)OCc3ccccc3)[C@@H]2NC(=O)C(Cl)(Cl)Cl)[C@@H](N=[N+]=[N-])[C@H](OCc2ccc3ccccc3c2)[C@@H]1O[C@@H]1O[C@@H]2CO[C@@H](c3ccccc3)O[C@H]2[C@H](OCc2ccccc2)[C@H]1N=[N+]=[N-]	0.291443	C[C@@H]1O[C@@H](O[C@H]2[C@@H](OCc3ccccc3)[C@@H](C)O[C@@H](OCCCNC(=O)OCc3ccccc3)[C@@H]2NC(=O)C(Cl)(Cl)Cl)[C@@H](N=[N+]=[N-])[C@H](OCc2ccc3ccccc3c2)[C@@H]1O[C@@H]1O[C@@H]2CO[C@@H](c3ccccc3)O[C@H]2[C@H](OCc2ccccc2)[C@@H]1N=[N+]=[N-]	C[C@@H]1O[C@@H](O[C@H]2[C@@H](OCc3ccccc3)[C@@H](C)O[C@@H](OCCCNC(=O)OCc3ccccc3)[C@@H]2NC(=O)C(Cl)(Cl)Cl)[C@@H](N=[N+]=[N-])[C@H](OCc2ccc3ccccc3c2)[C@@H]1O[C@@H]1O[C@@H]2CO[C@@H](c3ccccc3)O[C@H]2[C@H](OCc2ccccc2)[C@@H]1N=[N+]=[N-]	0.772412	TRUE	FALSE
47	C[C@H]1O[C@@H](OCCCNC(OCC2=CC=CC=C2)=O)[C@H](NC(C(Cl)(Cl)Cl)=O)[C@@H](O[C@H]3[C@@H](N=[N+]=[N-])[C@H](OCC4=CC=C(C=CC=C5)C5=C4)[C@H](O[C@H]6[C@@H](N=[N+]=[N-])[C@@H](OCC7=CC=CC=C7)[C@H]8[C@@H](CO[C@@H](C9=CC=CC=C9)O8)O6)[C@H](C)O3)[C@H]1OCC%10=CC=CC=C%10.O=C(C(C#N)=C%11C#N)C(Cl)=C(Cl)C%11=O>>C[C@H]%12O[C@@H](OCCCNC(OCC%13=CC=CC=C%13)=O)[C@H](NC(C(Cl)(Cl)Cl)=O)[C@@H](O[C@H]%14[C@@H](N=[N+]=[N-])[C@…	C[C@@H]1O[C@@H](O[C@H]2[C@@H](OCc3ccccc3)[C@@H](C)O[C@@H](OCCCNC(=O)OCc3ccccc3)[C@@H]2NC(=O)C(Cl)(Cl)Cl)[C@@H](N=[N+]=[N-])[C@H](OCc2ccc3ccccc3c2)[C@@H]1O[C@@H]1O[C@@H]2CO[C@@H](c3ccccc3)O[C@H]2[C@H](OCc2ccccc2)[C@@H]1N=[N+]=[N-].N#CC1=C(C#N)C(=O)C(Cl)=C(Cl)C1=O>>C[C@@H]1O[C@@H](O[C@H]2[C@@H](OCc3ccccc3)[C@@H](C)O[C@@H](OCCCNC(=O)OCc3ccccc3)[C@@H]2NC(=O)C(Cl)(Cl)Cl)[C@@H](N=[N+]=[N-])[C@H](O)[C@@…	C[C@@H]1O[C@@H](O[C@H]2[C@@H](OCc3ccccc3)[C@@H](C)O[C@@H](OCCCNC(=O)OCc3ccccc3)[C@@H]2NC(=O)C(Cl)(Cl)Cl)[C@@H](N=[N+]=[N-])[C@H](OCc2ccc3ccccc3c2)[C@@H]1O[C@@H]1O[C@@H]2CO[C@@H](c3ccccc3)O[C@H]2[C@H](OCc2ccccc2)[C@@H]1N=[N+]=[N-].N#CC1=C(C#N)C(=O)C(Cl)=C(Cl)C1=O	C[C@@H]1O[C@@H](O[C@H]2[C@@H](OCc3ccccc3)[C@@H](C)O[C@@H](OCCCNC(=O)OCc3ccccc3)[C@@H]2NC(=O)C(Cl)(Cl)Cl)[C@@H](N=[N+]=[N-])[C@H](O)[C@@H]1O[C@@H]1O[C@@H]2CO[C@@H](c3ccccc3)O[C@H]2[C@H](OCc2ccccc2)[C@@H]1N=[N+]=[N-]	C[C@@H]1O[C@@H](O[C@H]2[C@@H](OCc3ccccc3)[C@@H](C)O[C@@H](OCCCNC(=O)OCc3ccccc3)[C@@H]2NC(=O)C(Cl)(Cl)Cl)[C@@H](N=[N+]=[N-])[C@H](O)[C@@H]1O[C@@H]1O[C@@H]2CO[C@@H](c3ccccc3)O[C@H]2[C@H](OCc2ccccc2)[C@@H]1N=[N+]=[N-]	C[C@@H]1O[C@@H](O[C@H]2[C@@H](OCc3ccccc3)[C@@H](C)O[C@@H](OCCCNC(=O)OCc3ccccc3)[C@@H]2NC(=O)C(Cl)(Cl)Cl)[C@@H](N=[N+]=[N-])[C@H](O)[C@@H]1O[C@@H]1O[C@@H]2CO[C@@H](c3ccccc3)O[C@H]2[C@H](OCc2ccccc2)[C@@H]1N=[N+]=[N-]	0.373578	C[C@@H]1O[C@@H](O[C@H]2[C@@H](OCc3ccccc3)[C@@H](C)O[C@@H](OCCCNC(=O)OCc3ccccc3)[C@@H]2NC(=O)C(Cl)(Cl)Cl)[C@@H](N=[N+]=[N-])[C@H](O)[C@@H]1O[C@@H]1O[C@@H]2CO[C@@H](c3ccccc3)O[C@H]2[C@H](OCc2ccccc2)[C@@H]1N=[N+]=[N-]	C[C@@H]1O[C@@H](O[C@H]2[C@@H](OCc3ccccc3)[C@@H](C)O[C@@H](OCCCNC(=O)OCc3ccccc3)[C@@H]2NC(=O)C(Cl)(Cl)Cl)[C@@H](N=[N+]=[N-])[C@H](O)[C@@H]1O[C@@H]1O[C@@H]2CO[C@@H](c3ccccc3)O[C@H]2[C@H](OCc2ccccc2)[C@@H]1N=[N+]=[N-]	0.879759	TRUE	TRUE
48	C[C@H]1O[C@@H](OCCCNC(OCC2=CC=CC=C2)=O)[C@H](NC(C(Cl)(Cl)Cl)=O)[C@@H](O[C@H]3[C@@H](N=[N+]=[N-])[C@H](O)[C@H](O[C@H]4[C@@H](N=[N+]=[N-])[C@@H](OCC5=CC=CC=C5)[C@H]6[C@@H](CO[C@@H](C7=CC=CC=C7)O6)O4)[C@H](C)O3)[C@H]1OCC8=CC=CC=C8.O=C(OC(C)=O)C>>C[C@H]9O[C@@H](OCCCNC(OCC%10=CC=CC=C%10)=O)[C@H](NC(C(Cl)(Cl)Cl)=O)[C@@H](O[C@H]%11[C@@H](N=[N+]=[N-])[C@H](OC(C)=O)[C@H](O[C@H]%12[C@@H](N=[N+]=[N-])[C@@H]…	CC(=O)OC(C)=O.C[C@@H]1O[C@@H](O[C@H]2[C@@H](OCc3ccccc3)[C@@H](C)O[C@@H](OCCCNC(=O)OCc3ccccc3)[C@@H]2NC(=O)C(Cl)(Cl)Cl)[C@@H](N=[N+]=[N-])[C@H](O)[C@@H]1O[C@@H]1O[C@@H]2CO[C@@H](c3ccccc3)O[C@H]2[C@H](OCc2ccccc2)[C@@H]1N=[N+]=[N-]>>CC(=O)O[C@H]1[C@H](N=[N+]=[N-])[C@H](O[C@H]2[C@@H](OCc3ccccc3)[C@@H](C)O[C@@H](OCCCNC(=O)OCc3ccccc3)[C@@H]2NC(=O)C(Cl)(Cl)Cl)O[C@@H](C)[C@H]1O[C@@H]1O[C@@H]2CO[C@@H](c3c…	CC(=O)OC(C)=O.C[C@@H]1O[C@@H](O[C@H]2[C@@H](OCc3ccccc3)[C@@H](C)O[C@@H](OCCCNC(=O)OCc3ccccc3)[C@@H]2NC(=O)C(Cl)(Cl)Cl)[C@@H](N=[N+]=[N-])[C@H](O)[C@@H]1O[C@@H]1O[C@@H]2CO[C@@H](c3ccccc3)O[C@H]2[C@H](OCc2ccccc2)[C@@H]1N=[N+]=[N-]	CC(=O)O[C@H]1[C@H](N=[N+]=[N-])[C@H](O[C@H]2[C@@H](OCc3ccccc3)[C@@H](C)O[C@@H](OCCCNC(=O)OCc3ccccc3)[C@@H]2NC(=O)C(Cl)(Cl)Cl)O[C@@H](C)[C@H]1O[C@@H]1O[C@@H]2CO[C@@H](c3ccccc3)O[C@H]2[C@H](OCc2ccccc2)[C@@H]1N=[N+]=[N-]	CC(=O)O[C@H]1[C@H](O[C@@H]2O[C@@H]3CO[C@@H](c4ccccc4)O[C@H]3[C@H](OCc3ccccc3)[C@@H]2N=[N+]=[N-])[C@@H](O[C@H]2[C@@H](OCc3ccccc3)[C@@H](C)O[C@@H](O[C@H]3[C@@H](OCc4ccccc4)[C@@H](C)O[C@@H](OCCCNC(=O)OCc4ccccc4)[C@@H]3NC(C)=O)[C@@H]2OCc2ccccc2)O[C@@H](COCc2ccccc2)[C@H]1N=[N+]=[N-]	CC(=O)N[C@H]1[C@H](OCCCNC(=O)OCc2ccccc2)O[C@H](C)[C@H](OCc2ccccc2)[C@@H]1O[C@@H]1O[C@H](C)[C@H](OCc2ccccc2)[C@H](O[C@H]2O[C@@H](COCc3ccccc3)[C@@H](N=[N+]=[N-])[C@@H](OC(C)=O)[C@@H]2O[C@@H]2O[C@@H]3CO[C@@H](c4ccccc4)O[C@H]3[C@H](OCc3ccccc3)[C@@H]2N=[N+]=[N-])[C@H]1OCc1ccccc1	0.0354036	CC(=O)O[C@H]1[C@H](N=[N+]=[N-])[C@H](O[C@H]2[C@@H](OCc3ccccc3)[C@@H](C)O[C@@H](OCCCNC(=O)OCc3ccccc3)[C@@H]2NC(=O)C(Cl)(Cl)Cl)O[C@@H](C)[C@H]1O[C@@H]1O[C@@H]2CO[C@@H](c3ccccc3)O[C@H]2[C@H](OCc2ccccc2)[C@@H]1N=[N+]=[N-]	CC(=O)O[C@H]1[C@H](N=[N+]=[N-])[C@H](O[C@H]2[C@@H](OCc3ccccc3)[C@@H](C)O[C@@H](OCCCNC(=O)OCc3ccccc3)[C@@H]2NC(=O)C(Cl)(Cl)Cl)O[C@@H](C)[C@H]1O[C@@H]1O[C@@H]2CO[C@@H](c3ccccc3)O[C@H]2[C@H](OCc2ccccc2)[C@@H]1N=[N+]=[N-]	0.40269	TRUE	FALSE
49	C[C@H]1O[C@@H](OCCCNC(OCC2=CC=CC=C2)=O)[C@H](NC(C(Cl)(Cl)Cl)=O)[C@@H](O[C@H]3[C@@H](N=[N+]=[N-])[C@H](OC(C)=O)[C@H](O[C@H]4[C@@H](N=[N+]=[N-])[C@@H](OCC5=CC=CC=C5)[C@H]6[C@@H](CO[C@@H](C7=CC=CC=C7)O6)O4)[C@H](C)O3)[C@H]1OCC8=CC=CC=C8.O=C(O)C>>C[C@H]9O[C@@H](OCCCNC(OCC%10=CC=CC=C%10)=O)[C@H](NC(C(Cl)(Cl)Cl)=O)[C@@H](O[C@H]%11[C@@H](N=[N+]=[N-])[C@H](OC(C)=O)[C@H](O[C@H]%12[C@@H](N=[N+]=[N-])[C@@H]…	CC(=O)O.CC(=O)O[C@H]1[C@H](N=[N+]=[N-])[C@H](O[C@H]2[C@@H](OCc3ccccc3)[C@@H](C)O[C@@H](OCCCNC(=O)OCc3ccccc3)[C@@H]2NC(=O)C(Cl)(Cl)Cl)O[C@@H](C)[C@H]1O[C@@H]1O[C@@H]2CO[C@@H](c3ccccc3)O[C@H]2[C@H](OCc2ccccc2)[C@@H]1N=[N+]=[N-]>>CC(=O)O[C@H]1[C@H](N=[N+]=[N-])[C@H](O[C@H]2[C@@H](OCc3ccccc3)[C@@H](C)O[C@@H](OCCCNC(=O)OCc3ccccc3)[C@@H]2NC(=O)C(Cl)(Cl)Cl)O[C@@H](C)[C@H]1O[C@@H]1O[C@H](CO)[C@@H](O)[C@H…	CC(=O)O.CC(=O)O[C@H]1[C@H](N=[N+]=[N-])[C@H](O[C@H]2[C@@H](OCc3ccccc3)[C@@H](C)O[C@@H](OCCCNC(=O)OCc3ccccc3)[C@@H]2NC(=O)C(Cl)(Cl)Cl)O[C@@H](C)[C@H]1O[C@@H]1O[C@@H]2CO[C@@H](c3ccccc3)O[C@H]2[C@H](OCc2ccccc2)[C@@H]1N=[N+]=[N-]	CC(=O)O[C@H]1[C@H](N=[N+]=[N-])[C@H](O[C@H]2[C@@H](OCc3ccccc3)[C@@H](C)O[C@@H](OCCCNC(=O)OCc3ccccc3)[C@@H]2NC(=O)C(Cl)(Cl)Cl)O[C@@H](C)[C@H]1O[C@@H]1O[C@H](CO)[C@@H](O)[C@H](OCc2ccccc2)[C@@H]1N=[N+]=[N-]	CC(=O)O[C@H]1[C@H](N=[N+]=[N-])[C@H](O[C@H]2[C@@H](OCc3ccccc3)[C@@H](C)O[C@@H](OCCCNC(=O)OCc3ccccc3)[C@@H]2NC(=O)C(Cl)(Cl)Cl)O[C@@H](C)[C@H]1O[C@@H]1O[C@@H]2CO[C@@H](c3ccccc3)O[C@H]2[C@H](OCc2ccccc2)[C@@H]1N=[N+]=[N-]	CC(=O)O[C@H]1[C@H](N=[N+]=[N-])[C@H](O[C@H]2[C@@H](OCc3ccccc3)[C@@H](C)O[C@@H](OCCCNC(=O)OCc3ccccc3)[C@@H]2NC(=O)C(Cl)(Cl)Cl)O[C@@H](C)[C@H]1O[C@@H]1O[C@@H]2CO[C@@H](c3ccccc3)O[C@H]2[C@H](OCc2ccccc2)[C@@H]1N=[N+]=[N-]	0.520992	CC(=O)O[C@H]1[C@H](N=[N+]=[N-])[C@H](O[C@H]2[C@@H](OCc3ccccc3)[C@@H](C)O[C@@H](OCCCNC(=O)OCc3ccccc3)[C@@H]2NC(=O)C(Cl)(Cl)Cl)O[C@@H](C)[C@H]1O[C@@H]1O[C@H](CO)[C@@H](O)[C@H](OCc2ccccc2)[C@@H]1N=[N+]=[N-]	CC(=O)O[C@H]1[C@H](N=[N+]=[N-])[C@H](O[C@H]2[C@@H](OCc3ccccc3)[C@@H](C)O[C@@H](OCCCNC(=O)OCc3ccccc3)[C@@H]2NC(=O)C(Cl)(Cl)Cl)O[C@@H](C)[C@H]1O[C@@H]1O[C@H](CO)[C@@H](O)[C@H](OCc2ccccc2)[C@@H]1N=[N+]=[N-]	0.993227	TRUE	FALSE
50	O=C(C)I(C(C)=O)C1=CC=CC=C1.C[C@H]2O[C@@H](OCCCNC(OCC3=CC=CC=C3)=O)[C@H](NC(C(Cl)(Cl)Cl)=O)[C@@H](O[C@H]4[C@@H](N=[N+]=[N-])[C@H](OC(C)=O)[C@H](O[C@H]5[C@@H](N=[N+]=[N-])[C@@H](OCC6=CC=CC=C6)[C@H](O)[C@@H](CO)O5)[C@H](C)O4)[C@H]2OCC7=CC=CC=C7.[O]N8C(C)(C)CCCC8(C)C>>C[C@H]9O[C@@H](OCCCNC(OCC%10=CC=CC=C%10)=O)[C@H](NC(C(Cl)(Cl)Cl)=O)[C@@H](O[C@H]%11[C@@H](N=[N+]=[N-])[C@H](OC(C)=O)[C@H](O[C@H]%12[C@…	CC(=O)O[C@H]1[C@H](N=[N+]=[N-])[C@H](O[C@H]2[C@@H](OCc3ccccc3)[C@@H](C)O[C@@H](OCCCNC(=O)OCc3ccccc3)[C@@H]2NC(=O)C(Cl)(Cl)Cl)O[C@@H](C)[C@H]1O[C@@H]1O[C@H](CO)[C@@H](O)[C@H](OCc2ccccc2)[C@@H]1N=[N+]=[N-].CC(=O)[IH2](C(C)=O)c1ccccc1.CC1(C)CCCC(C)(C)N1[O]>>CC(=O)O[C@H]1[C@H](N=[N+]=[N-])[C@H](O[C@H]2[C@@H](OCc3ccccc3)[C@@H](C)O[C@@H](OCCCNC(=O)OCc3ccccc3)[C@@H]2NC(=O)C(Cl)(Cl)Cl)O[C@@H](C)[C@H]1O[C…	CC(=O)O[C@H]1[C@H](N=[N+]=[N-])[C@H](O[C@H]2[C@@H](OCc3ccccc3)[C@@H](C)O[C@@H](OCCCNC(=O)OCc3ccccc3)[C@@H]2NC(=O)C(Cl)(Cl)Cl)O[C@@H](C)[C@H]1O[C@@H]1O[C@H](CO)[C@@H](O)[C@H](OCc2ccccc2)[C@@H]1N=[N+]=[N-].CC(=O)[IH2](C(C)=O)c1ccccc1.CC1(C)CCCC(C)(C)N1[O]	CC(=O)O[C@H]1[C@H](N=[N+]=[N-])[C@H](O[C@H]2[C@@H](OCc3ccccc3)[C@@H](C)O[C@@H](OCCCNC(=O)OCc3ccccc3)[C@@H]2NC(=O)C(Cl)(Cl)Cl)O[C@@H](C)[C@H]1O[C@@H]1O[C@H](C(=O)O)[C@@H](O)[C@H](OCc2ccccc2)[C@@H]1N=[N+]=[N-]	CC(=O)O[C@H]1[C@H](N=[N+]=[N-])[C@H](O[C@H]2[C@@H](OCc3ccccc3)[C@@H](C)O[C@@H](OCCCNC(=O)OCc3ccccc3)[C@@H]2NC(=O)C(Cl)(Cl)Cl)O[C@@H](C)[C@H]1O[C@@H]1O[C@H](C(=O)O)[C@@H](O)[C@H](OCc2ccccc2)[C@@H]1N=[N+]=[N-]	CC(=O)O[C@H]1[C@H](N=[N+]=[N-])[C@H](O[C@H]2[C@@H](OCc3ccccc3)[C@@H](C)O[C@@H](OCCCNC(=O)OCc3ccccc3)[C@@H]2NC(=O)C(Cl)(Cl)Cl)O[C@@H](C)[C@H]1O[C@@H]1O[C@H](C(=O)O)[C@@H](O)[C@H](OCc2ccccc2)[C@@H]1N=[N+]=[N-]	0.989496	CC(=O)O[C@H]1[C@H](N=[N+]=[N-])[C@H](O[C@H]2[C@@H](OCc3ccccc3)[C@@H](C)O[C@@H](OCCCNC(=O)OCc3ccccc3)[C@@H]2NC(=O)C(Cl)(Cl)Cl)O[C@@H](C)[C@H]1O[C@@H]1O[C@H](C(=O)O)[C@@H](O)[C@H](OCc2ccccc2)[C@@H]1N=[N+]=[N-]	CC(=O)O[C@H]1[C@H](N=[N+]=[N-])[C@H](O[C@H]2[C@@H](OCc3ccccc3)[C@@H](C)O[C@@H](OCCCNC(=O)OCc3ccccc3)[C@@H]2NC(=O)C(Cl)(Cl)Cl)O[C@@H](C)[C@H]1O[C@@H]1O[C@H](C(=O)O)[C@@H](O)[C@H](OCc2ccccc2)[C@@H]1N=[N+]=[N-]	0.97695	TRUE	TRUE
51	C[C@H]1O[C@@H](OCCCNC(OCC2=CC=CC=C2)=O)[C@H](NC(C(Cl)(Cl)Cl)=O)[C@@H](O[C@H]3[C@@H](N=[N+]=[N-])[C@H](OC(C)=O)[C@H](O[C@H]4[C@@H](N=[N+]=[N-])[C@@H](OCC5=CC=CC=C5)[C@H](O)[C@@H](C(O)=O)O4)[C@H](C)O3)[C@H]1OCC6=CC=CC=C6.BrCC7=CC=CC=C7.O=C(O)[O-]>>C[C@H]8O[C@@H](OCCCNC(OCC9=CC=CC=C9)=O)[C@H](NC(C(Cl)(Cl)Cl)=O)[C@@H](O[C@H]%10[C@@H](N=[N+]=[N-])[C@H](OC(C)=O)[C@H](O[C@H]%11[C@@H](N=[N+]=[N-])[C@@H](…	BrCc1ccccc1.CC(=O)O[C@H]1[C@H](N=[N+]=[N-])[C@H](O[C@H]2[C@@H](OCc3ccccc3)[C@@H](C)O[C@@H](OCCCNC(=O)OCc3ccccc3)[C@@H]2NC(=O)C(Cl)(Cl)Cl)O[C@@H](C)[C@H]1O[C@@H]1O[C@H](C(=O)O)[C@@H](O)[C@H](OCc2ccccc2)[C@@H]1N=[N+]=[N-].O=C([O-])O>>CC(=O)O[C@H]1[C@H](N=[N+]=[N-])[C@H](O[C@H]2[C@@H](OCc3ccccc3)[C@@H](C)O[C@@H](OCCCNC(=O)OCc3ccccc3)[C@@H]2NC(=O)C(Cl)(Cl)Cl)O[C@@H](C)[C@H]1O[C@@H]1O[C@H](C(=O)OCc2cc…	BrCc1ccccc1.CC(=O)O[C@H]1[C@H](N=[N+]=[N-])[C@H](O[C@H]2[C@@H](OCc3ccccc3)[C@@H](C)O[C@@H](OCCCNC(=O)OCc3ccccc3)[C@@H]2NC(=O)C(Cl)(Cl)Cl)O[C@@H](C)[C@H]1O[C@@H]1O[C@H](C(=O)O)[C@@H](O)[C@H](OCc2ccccc2)[C@@H]1N=[N+]=[N-].O=C([O-])O	CC(=O)O[C@H]1[C@H](N=[N+]=[N-])[C@H](O[C@H]2[C@@H](OCc3ccccc3)[C@@H](C)O[C@@H](OCCCNC(=O)OCc3ccccc3)[C@@H]2NC(=O)C(Cl)(Cl)Cl)O[C@@H](C)[C@H]1O[C@@H]1O[C@H](C(=O)OCc2ccccc2)[C@@H](O)[C@H](OCc2ccccc2)[C@@H]1N=[N+]=[N-]	CC(=O)O[C@H]1[C@H](N=[N+]=[N-])[C@H](O[C@H]2[C@@H](OCc3ccccc3)[C@@H](C)O[C@@H](OCCCNC(=O)OCc3ccccc3)[C@@H]2NC(=O)C(Cl)(Cl)Cl)O[C@@H](C)[C@H]1O[C@@H]1O[C@H](C(=O)OCc2ccccc2)[C@@H](O)[C@H](OCc2ccccc2)[C@@H]1N=[N+]=[N-]	CC(=O)O[C@H]1[C@H](N=[N+]=[N-])[C@H](O[C@H]2[C@@H](OCc3ccccc3)[C@@H](C)O[C@@H](OCCCNC(=O)OCc3ccccc3)[C@@H]2NC(=O)C(Cl)(Cl)Cl)O[C@@H](C)[C@H]1O[C@@H]1O[C@H](C(=O)OCc2ccccc2)[C@@H](O)[C@H](OCc2ccccc2)[C@@H]1N=[N+]=[N-]	0.80393	CC(=O)O[C@H]1[C@H](N=[N+]=[N-])[C@H](O[C@H]2[C@@H](OCc3ccccc3)[C@@H](C)O[C@@H](OCCCNC(=O)OCc3ccccc3)[C@@H]2NC(=O)C(Cl)(Cl)Cl)O[C@@H](C)[C@H]1O[C@@H]1O[C@H](C(=O)OCc2ccccc2)[C@@H](O)[C@H](OCc2ccccc2)[C@@H]1N=[N+]=[N-]	CC(=O)O[C@H]1[C@H](N=[N+]=[N-])[C@H](O[C@H]2[C@@H](OCc3ccccc3)[C@@H](C)O[C@@H](OCCCNC(=O)OCc3ccccc3)[C@@H]2NC(=O)C(Cl)(Cl)Cl)O[C@@H](C)[C@H]1O[C@@H]1O[C@H](C(=O)OCc2ccccc2)[C@@H](O)[C@H](OCc2ccccc2)[C@@H]1N=[N+]=[N-]	0.998928	TRUE	TRUE
52	C[C@H]1O[C@@H](OCCCNC(OCC2=CC=CC=C2)=O)[C@H](NC(C(Cl)(Cl)Cl)=O)[C@@H](O[C@H]3[C@@H](N=[N+]=[N-])[C@H](OC(C)=O)[C@H](O[C@H]4[C@@H](N=[N+]=[N-])[C@@H](OCC5=CC=CC=C5)[C@H](O)[C@@H](C(OCC6=CC=CC=C6)=O)O4)[C@H](C)O3)[C@H]1OCC7=CC=CC=C7.CC(O)=O.[Zn].C8CCCO8>>C[C@H]9O[C@@H](OCCCNC(OCC%10=CC=CC=C%10)=O)[C@H](N)[C@@H](O[C@H]%11[C@@H](N)[C@H](OC(C)=O)[C@H](O[C@H]%12[C@@H](N)[C@@H](OCC%13=CC=CC=C%13)[C@H](O…	C1CCOC1.CC(=O)O.CC(=O)O[C@H]1[C@H](N=[N+]=[N-])[C@H](O[C@H]2[C@@H](OCc3ccccc3)[C@@H](C)O[C@@H](OCCCNC(=O)OCc3ccccc3)[C@@H]2NC(=O)C(Cl)(Cl)Cl)O[C@@H](C)[C@H]1O[C@@H]1O[C@H](C(=O)OCc2ccccc2)[C@@H](O)[C@H](OCc2ccccc2)[C@@H]1N=[N+]=[N-].[Zn]>>CC(=O)O[C@H]1[C@H](N)[C@H](O[C@H]2[C@@H](OCc3ccccc3)[C@@H](C)O[C@@H](OCCCNC(=O)OCc3ccccc3)[C@@H]2N)O[C@@H](C)[C@H]1O[C@@H]1O[C@H](C(=O)OCc2ccccc2)[C@@H](O)[C@H]…	C1CCOC1.CC(=O)O.CC(=O)O[C@H]1[C@H](N=[N+]=[N-])[C@H](O[C@H]2[C@@H](OCc3ccccc3)[C@@H](C)O[C@@H](OCCCNC(=O)OCc3ccccc3)[C@@H]2NC(=O)C(Cl)(Cl)Cl)O[C@@H](C)[C@H]1O[C@@H]1O[C@H](C(=O)OCc2ccccc2)[C@@H](O)[C@H](OCc2ccccc2)[C@@H]1N=[N+]=[N-].[Zn]	CC(=O)O[C@H]1[C@H](N)[C@H](O[C@H]2[C@@H](OCc3ccccc3)[C@@H](C)O[C@@H](OCCCNC(=O)OCc3ccccc3)[C@@H]2N)O[C@@H](C)[C@H]1O[C@@H]1O[C@H](C(=O)OCc2ccccc2)[C@@H](O)[C@H](OCc2ccccc2)[C@@H]1N	CC(=O)O[C@H]1[C@H](N)[C@H](O[C@H]2[C@@H](OCc3ccccc3)[C@@H](C)O[C@@H](OCCCNC(=O)OCc3ccccc3)[C@@H]2NC(=O)C(Cl)(Cl)Cl)O[C@@H](C)[C@H]1O[C@@H]1O[C@H](C(=O)OCc2ccccc2)[C@@H](O)[C@H](OCc2ccccc2)[C@@H]1N	CC(=O)O[C@H]1[C@H](N)[C@H](O[C@H]2[C@@H](OCc3ccccc3)[C@@H](C)O[C@@H](OCCCNC(=O)OCc3ccccc3)[C@@H]2NC(=O)C(Cl)(Cl)Cl)O[C@@H](C)[C@H]1O[C@@H]1O[C@H](C(=O)OCc2ccccc2)[C@@H](O)[C@H](OCc2ccccc2)[C@@H]1N	0.644184	CC(=O)N[C@@H]1[C@H](O[C@H]2[C@@H](OCc3ccccc3)[C@@H](C)O[C@@H](OCCCNC(=O)OCc3ccccc3)[C@@H]2NC(=O)C(Cl)(Cl)Cl)O[C@@H](C)[C@@H](O[C@@H]2O[C@H](C(=O)OCc3ccccc3)[C@@H](O)[C@H](OCc3ccccc3)[C@@H]2N)[C@H]1OC(C)=O	CC(=O)N[C@@H]1[C@H](O[C@H]2[C@@H](OCc3ccccc3)[C@@H](C)O[C@@H](OCCCNC(=O)OCc3ccccc3)[C@@H]2NC(=O)C(Cl)(Cl)Cl)O[C@@H](C)[C@@H](O[C@@H]2O[C@H](C(=O)OCc3ccccc3)[C@@H](O)[C@H](OCc3ccccc3)[C@@H]2N)[C@H]1OC(C)=O	0.394746	FALSE	FALSE
53	C[C@H]1O[C@@H](OCCCNC(OCC2=CC=CC=C2)=O)[C@H](N)[C@@H](O[C@H]3[C@@H](N)[C@H](OC(C)=O)[C@H](O[C@H]4[C@@H](N)[C@@H](OCC5=CC=CC=C5)[C@H](O)[C@@H](C(OCC6=CC=CC=C6)=O)O4)[C@H](C)O3)[C@H]1OCC7=CC=CC=C7.O=C(OC(C)=O)C.CO.CCN(CC)CC>>C[C@H]8O[C@@H](OCCCNC(OCC9=CC=CC=C9)=O)[C@H](NC(C)=O)[C@@H](O[C@H]%10[C@@H](NC(C)=O)[C@H](OC(C)=O)[C@H](O[C@H]%11[C@@H](NC(C)=O)[C@@H](OCC%12=CC=CC=C%12)[C@H](O)[C@@H](C(OCC%13…	CC(=O)OC(C)=O.CC(=O)O[C@H]1[C@H](N)[C@H](O[C@H]2[C@@H](OCc3ccccc3)[C@@H](C)O[C@@H](OCCCNC(=O)OCc3ccccc3)[C@@H]2N)O[C@@H](C)[C@H]1O[C@@H]1O[C@H](C(=O)OCc2ccccc2)[C@@H](O)[C@H](OCc2ccccc2)[C@@H]1N.CCN(CC)CC.CO>>CC(=O)N[C@@H]1[C@H](O[C@H]2[C@@H](OCc3ccccc3)[C@@H](C)O[C@@H](OCCCNC(=O)OCc3ccccc3)[C@@H]2NC(C)=O)O[C@@H](C)[C@@H](O[C@@H]2O[C@H](C(=O)OCc3ccccc3)[C@@H](O)[C@H](OCc3ccccc3)[C@@H]2NC(C)=O)[C@…	CC(=O)OC(C)=O.CC(=O)O[C@H]1[C@H](N)[C@H](O[C@H]2[C@@H](OCc3ccccc3)[C@@H](C)O[C@@H](OCCCNC(=O)OCc3ccccc3)[C@@H]2N)O[C@@H](C)[C@H]1O[C@@H]1O[C@H](C(=O)OCc2ccccc2)[C@@H](O)[C@H](OCc2ccccc2)[C@@H]1N.CCN(CC)CC.CO	CC(=O)N[C@@H]1[C@H](O[C@H]2[C@@H](OCc3ccccc3)[C@@H](C)O[C@@H](OCCCNC(=O)OCc3ccccc3)[C@@H]2NC(C)=O)O[C@@H](C)[C@@H](O[C@@H]2O[C@H](C(=O)OCc3ccccc3)[C@@H](O)[C@H](OCc3ccccc3)[C@@H]2NC(C)=O)[C@H]1OC(C)=O	CC(=O)N[C@@H]1[C@H](OC(C)=O)[C@H](O[C@H]2[C@@H](OCc3ccccc3)[C@@H](C)O[C@@H](OCCCNC(=O)OCc3ccccc3)[C@@H]2NC(C)=O)O[C@@H](C)[C@H]1O[C@@H]1O[C@H](C(=O)OCc2ccccc2)[C@@H](O)[C@H](OCc2ccccc2)[C@@H]1N	CC(=O)N[C@H]1[C@H](O[C@@H]2O[C@H](C(=O)OCc3ccccc3)[C@@H](O)[C@H](OCc3ccccc3)[C@@H]2N)[C@H](C)O[C@@H](O[C@H]2[C@@H](OCc3ccccc3)[C@@H](C)O[C@@H](OCCCNC(=O)OCc3ccccc3)[C@@H]2NC(C)=O)[C@H]1OC(C)=O	0.230235	CC(=O)N[C@@H]1[C@H](O[C@H]2[C@@H](OCc3ccccc3)[C@@H](C)O[C@@H](OCCCNC(=O)OCc3ccccc3)[C@@H]2NC(C)=O)O[C@@H](C)[C@@H](O[C@@H]2O[C@H](C(=O)OCc3ccccc3)[C@@H](O)[C@H](OCc3ccccc3)[C@@H]2NC(C)=O)[C@H]1OC(C)=O	CC(=O)N[C@@H]1[C@H](O[C@H]2[C@@H](OCc3ccccc3)[C@@H](C)O[C@@H](OCCCNC(=O)OCc3ccccc3)[C@@H]2NC(C)=O)O[C@@H](C)[C@@H](O[C@@H]2O[C@H](C(=O)OCc3ccccc3)[C@@H](O)[C@H](OCc3ccccc3)[C@@H]2NC(C)=O)[C@H]1OC(C)=O	0.975958	TRUE	FALSE
54	C[C@H]1O[C@@H](OCCCNC(OCC2=CC=CC=C2)=O)[C@H](NC(C)=O)[C@@H](O[C@H]3[C@@H](NC(C)=O)[C@H](OC(C)=O)[C@H](O[C@H]4[C@@H](NC(C)=O)[C@@H](OCC5=CC=CC=C5)[C@H](O)[C@@H](C(OCC6=CC=CC=C6)=O)O4)[C@H](C)O3)[C@H]1OCC7=CC=CC=C7.O[Pd]O.[H][H]>>C[C@H]8O[C@@H](OCCCN)[C@H](NC(C)=O)[C@@H](O[C@H]9[C@@H](NC(C)=O)[C@H](OC(C)=O)[C@H](O[C@H]%10[C@@H](NC(C)=O)[C@@H](O)[C@H](O)[C@@H](C(O)=O)O%10)[C@H](C)O9)[C@H]8O	CC(=O)N[C@@H]1[C@H](O[C@H]2[C@@H](OCc3ccccc3)[C@@H](C)O[C@@H](OCCCNC(=O)OCc3ccccc3)[C@@H]2NC(C)=O)O[C@@H](C)[C@@H](O[C@@H]2O[C@H](C(=O)OCc3ccccc3)[C@@H](O)[C@H](OCc3ccccc3)[C@@H]2NC(C)=O)[C@H]1OC(C)=O.O[Pd]O.[H][H]>>CC(=O)N[C@@H]1[C@H](O[C@H]2[C@@H](O)[C@@H](C)O[C@@H](OCCCN)[C@@H]2NC(C)=O)O[C@@H](C)[C@@H](O[C@@H]2O[C@H](C(=O)O)[C@@H](O)[C@H](O)[C@@H]2NC(C)=O)[C@H]1OC(C)=O	CC(=O)N[C@@H]1[C@H](O[C@H]2[C@@H](OCc3ccccc3)[C@@H](C)O[C@@H](OCCCNC(=O)OCc3ccccc3)[C@@H]2NC(C)=O)O[C@@H](C)[C@@H](O[C@@H]2O[C@H](C(=O)OCc3ccccc3)[C@@H](O)[C@H](OCc3ccccc3)[C@@H]2NC(C)=O)[C@H]1OC(C)=O.O[Pd]O.[H][H]	CC(=O)N[C@@H]1[C@H](O[C@H]2[C@@H](O)[C@@H](C)O[C@@H](OCCCN)[C@@H]2NC(C)=O)O[C@@H](C)[C@@H](O[C@@H]2O[C@H](C(=O)O)[C@@H](O)[C@H](O)[C@@H]2NC(C)=O)[C@H]1OC(C)=O	CC(=O)N[C@@H]1[C@H](O[C@H]2[C@@H](O)[C@@H](C)O[C@@H](OCCCN)[C@@H]2NC(C)=O)O[C@@H](C)[C@@H](O[C@@H]2O[C@H](C(=O)O)[C@@H](O)[C@H](O)[C@@H]2NC(C)=O)[C@H]1OC(C)=O	CC(=O)N[C@@H]1[C@H](O[C@H]2[C@@H](O)[C@@H](C)O[C@@H](OCCCN)[C@@H]2NC(C)=O)O[C@@H](C)[C@@H](O[C@@H]2O[C@H](C(=O)O)[C@@H](O)[C@H](O)[C@@H]2NC(C)=O)[C@H]1OC(C)=O	0.77301	CC(=O)N[C@@H]1[C@H](O[C@H]2[C@@H](O)[C@@H](C)O[C@@H](OCCCN)[C@@H]2NC(C)=O)O[C@@H](C)[C@@H](O[C@@H]2O[C@H](C(=O)O)[C@@H](O)[C@H](O)[C@@H]2NC(C)=O)[C@H]1OC(C)=O	CC(=O)N[C@@H]1[C@H](O[C@H]2[C@@H](O)[C@@H](C)O[C@@H](OCCCN)[C@@H]2NC(C)=O)O[C@@H](C)[C@@H](O[C@@H]2O[C@H](C(=O)O)[C@@H](O)[C@H](O)[C@@H]2NC(C)=O)[C@H]1OC(C)=O	0.905577	TRUE	TRUE

## Sheet: Supp. Figure 1
	n_stereo	Model	accuracy	accuracy_100
0	1	USPTO only	0.746667	74.6667
1	2	USPTO only	0.41358	41.358
2	3	USPTO only	0.522222	52.2222
3	4	USPTO only	0.449704	44.9704
4	5	USPTO only	0.572928	57.2928
5	6	USPTO only	0.342373	34.2373
6	7	USPTO only	0.5	50
7	8	USPTO only	0.535714	53.5714
8	9	USPTO only	0.384615	38.4615
9	10	USPTO only	0.323144	32.3144
10	>10	USPTO only	0.259615	25.9615
11	1	USPTO only + 20k ft	0.82	82
12	2	USPTO only + 20k ft	0.54321	54.321
13	3	USPTO only + 20k ft	0.685185	68.5185
14	4	USPTO only + 20k ft	0.588757	58.8757
15	5	USPTO only + 20k ft	0.73872	73.872
16	6	USPTO only + 20k ft	0.647458	64.7458
17	7	USPTO only + 20k ft	0.619048	61.9048
18	8	USPTO only + 20k ft	0.678571	67.8571
19	9	USPTO only + 20k ft	0.538462	53.8462
20	10	USPTO only + 20k ft	0.628821	62.8821
21	>10	USPTO only + 20k ft	0.516026	51.6026
